# Supplementary material for: MPC-n (IgG) improves long-term cognitive impairment in the mouse model of repetitive mild traumatic brain injury
Source: BMC Med. 2023 May 30;21:199. doi: 10.1186/s12916-023-02895-7 (PMC10228048; doi:10.1186/s12916-023-02895-7)
Supplement: Supplementary file 4 — Additional file 4: Table S2. All differentially expressed genes between the rmTBI group and the sham group. [file 12916_2023_2895_MOESM4_ESM.xlsx]

## Sheet: 已恢复_Sheet1
Tag	logFC	pvalue	FDR	logCPM
Plin4	-2.27397	2.03279e-20	3.88994e-16	3.84678
Lyz2	0.932895	7.56897e-17	1.44832e-12	3.66542
C4b	0.897062	3.89603e-15	7.45466e-11	6.01071
Arrdc2	-1.12038	6.7399e-12	1.28954e-07	4.22978
Igfbp2	0.81536	2.26224e-11	4.32811e-07	6.23334
Rbp1	0.669253	6.86015e-11	1.31241e-06	4.43267
Bmp6	0.692083	1.11217e-10	2.12757e-06	3.9753
Bgn	0.607628	3.74967e-10	7.17275e-06	4.61547
Col1a2	0.714983	3.99279e-10	7.63741e-06	4.86492
Rtp1	-2.55625	5.44304e-10	1.04109e-05	1.37049
Gfap	0.435596	6.18765e-10	1.18345e-05	9.17664
Slc13a3	0.706461	7.42629e-10	1.42028e-05	4.34098
Sned1	0.611273	9.18208e-10	1.75598e-05	4.59624
Sulf1	0.818423	1.22709e-09	2.34657e-05	5.25582
Stra6	0.667213	7.17513e-09	0.000137203	4.27432
Etnppl	-1.06736	7.67526e-09	0.000146759	4.84832
Pla2g3	-1.11653	1.08162e-08	0.000206806	1.11584
Cdkn1a	-0.896399	1.20879e-08	0.000231109	3.67699
Cpm	-0.616691	1.40713e-08	0.000269015	4.21202
Alpl	0.833457	1.62994e-08	0.000311596	3.77047
Slc38a3	0.641466	1.73157e-08	0.000331008	6.46361
Cd74	0.848121	2.78468e-08	0.000532291	3.04521
Lag3	0.773698	2.82273e-08	0.000539537	2.95149
Islr	0.562898	7.30567e-08	0.00139633	4.73661
Pdpn	0.587132	9.04543e-08	0.00172876	3.5048
Alox12	1.48672	1.21197e-07	0.00231619	0.203016
Mfsd2a	-0.522027	1.23567e-07	0.00236136	4.92013
H2-Aa	0.934994	1.65273e-07	0.00315821	1.47666
Gm11681	1.34155	2.74561e-07	0.0052463	1.29667
Phc3	-1.59211	3.13481e-07	0.00598969	5.17683
Serping1	0.581929	3.35467e-07	0.00640943	3.51789
Slc13a4	0.576146	4.02328e-07	0.00768648	5.10132
Pltp	0.430793	4.58068e-07	0.00875093	6.82073
Gm42644	-0.960608	4.78339e-07	0.00913771	3.0046
Gjb6	-0.58045	5.41538e-07	0.0103445	6.02163
Trim29	-1.92293	5.62103e-07	0.0107367	-0.730358
Efemp1	0.716385	5.97792e-07	0.0114178	3.61406
Cldn11	-0.480531	7.3868e-07	0.0141081	7.63573
Sfxn5	0.456505	8.36016e-07	0.0159662	7.4964
Il33	0.647034	8.71039e-07	0.0166342	5.24332
Tgfbi	0.739707	1.00329e-06	0.0191589	3.1394
Col1a1	0.660539	1.03295e-06	0.0197241	4.30615
Spire1	-0.62636	1.1315e-06	0.0216048	7.11097
Atp8a1	-0.464856	1.15603e-06	0.0220722	7.14887
Myoc	0.673522	1.31309e-06	0.0250695	4.8034
Fxyd1	0.49987	1.44948e-06	0.027672	5.14279
Col18a1	0.711291	1.53251e-06	0.0292556	3.34126
Sult1a1	-0.732302	1.56259e-06	0.0298282	3.37862
Pla2g7	0.395387	1.60096e-06	0.0305591	6.98651
Ephx2	0.486641	1.7067e-06	0.0325757	4.27157
Cideb	0.817508	1.71356e-06	0.032705	2.04929
Emp3	1.11251	1.87863e-06	0.0358537	1.36262
Anln	-0.665304	1.96727e-06	0.0375433	5.27872
Hspa1b	-0.924231	2.02047e-06	0.0385566	4.11451
Drc7	0.782772	2.04235e-06	0.0389722	4.34683
Bmp7	0.641766	2.14296e-06	0.0408898	3.89051
Itgax	1.73635	2.69545e-06	0.0514291	-0.606746
Fap	1.05422	2.76747e-06	0.0528006	1.39579
Bcam	0.428807	2.77076e-06	0.0528606	4.82723
9230009I02Rik	-2.7182	4.43498e-06	0.0846062	-1.891
Slc7a11	0.512594	4.45701e-06	0.085022	5.52658
Dpep1	1.33915	4.49516e-06	0.0857451	0.0376399
Apln	0.633178	4.5241e-06	0.0862926	4.30847
Aqp4	0.388832	4.66501e-06	0.0889758	7.1489
Cxcl16	0.891838	5.98018e-06	0.114054	0.910127
Ighm	0.569641	6.12837e-06	0.116874	3.59115
Aebp1	0.615726	6.38142e-06	0.121694	5.01233
Sspo	-0.820867	7.44453e-06	0.14196	2.09043
Msx1	0.697005	7.46603e-06	0.142362	3.90846
Mobp	-0.45113	7.65483e-06	0.145955	10.0177
Olfml2a	0.704953	7.78079e-06	0.148349	2.64504
Ddr2	0.495364	7.95259e-06	0.151616	4.0165
Cdh3	1.13981	8.09154e-06	0.154257	1.20207
Adamts1	0.502861	8.24185e-06	0.157114	4.56058
Brinp2	-0.895317	8.28366e-06	0.157903	5.79711
Htra1	-0.435475	8.30636e-06	0.158328	7.53856
Fbln5	0.605236	9.11404e-06	0.173714	2.9537
Vtn	0.408132	9.96518e-06	0.189926	6.38406
Crispld2	1.08426	1.27581e-05	0.243143	1.66187
Dennd2d	1.31727	1.31814e-05	0.251199	-0.617382
Klf15	-0.465167	1.4791e-05	0.281857	4.93397
Mgp	0.503833	1.5064e-05	0.287045	4.247
AU020206	0.699267	1.52388e-05	0.290359	1.70247
Hspg2	0.429688	1.61831e-05	0.308337	4.76606
Flnc	0.563512	1.64962e-05	0.314286	2.70499
Fmod	0.902065	1.68662e-05	0.321318	4.62321
Fam83d	-1.08034	1.68697e-05	0.321368	1.59891
Lpcat2	0.504771	1.83831e-05	0.35018	3.52511
Tsc22d3	-0.488098	1.85252e-05	0.352869	5.85755
Gpd1	-0.325184	1.90999e-05	0.363796	7.35302
Serpinb1b	1.07112	2.00902e-05	0.382638	1.30394
Trp53inp1	-0.514272	2.05524e-05	0.391421	4.09508
Cd93	0.551039	2.42412e-05	0.46165	3.12643
Mal	-0.416392	2.46238e-05	0.468911	8.2576
Fkbp9	0.33758	2.61803e-05	0.498526	6.04192
Gabrr2	-0.911516	2.73516e-05	0.520801	0.789592
Gpr161	-0.402612	2.96752e-05	0.565015	6.60658
Isoc2a	0.353357	2.96855e-05	0.565182	4.71539
Col6a5	1.21445	3.05872e-05	0.582319	0.820676
Akr1b8	1.1058	3.076e-05	0.585578	-0.115774
Lgals1	0.520712	3.17649e-05	0.604676	4.49456
Ccdc68	2.84227	3.225e-05	0.613878	-2.18569
Scn1a	-0.383044	3.53362e-05	0.672589	6.8418
Tst	0.372847	3.66794e-05	0.698119	4.72205
Ccdc102a	0.763167	3.79551e-05	0.722361	1.49824
Pcdhga9	-2.94256	3.8111e-05	0.725291	6.11037
Car12	0.422823	3.82526e-05	0.727947	6.26425
Acsl3	-0.314076	3.85436e-05	0.733447	7.40194
Npc2	0.311391	3.89792e-05	0.741697	6.37034
Aqp1	0.845257	4.10108e-05	0.780312	4.96853
Xlr3a	1.27355	4.3223e-05	0.822361	0.853936
Loxl2	0.968623	4.44493e-05	0.845649	0.443981
Ddc	-0.653709	4.45436e-05	0.847397	3.0053
Acox2	1.36808	4.69382e-05	0.892906	0.312993
H2-Ab1	0.741183	5.07592e-05	0.965541	1.6917
Adgrl2	-0.170411	0.047828	1	5.37182
C030037D09Rik	0.375852	0.0192627	1	2.26716
Rrp8	-0.367644	0.0286265	1	2.97194
Dnhd1	0.366202	0.0093092	1	3.11255
Syce2	-0.303514	0.0377527	1	2.1215
Klf9	-0.247327	0.00217539	1	7.23332
Ssc5d	0.682466	0.000640938	1	1.08212
Tmem30b	1.38229	0.0199544	1	-1.70344
Cst7	1.34252	0.00269253	1	-1.30501
Wfdc2	0.707013	0.000335161	1	2.31349
Col8a2	0.536336	0.000502164	1	4.15013
Nnat	0.344239	0.0257656	1	7.10737
Slc4a5	0.441112	0.0272458	1	4.92854
Mrln	2.28409	0.00747552	1	-2.47978
Adamtsl3	0.479073	0.0135508	1	1.30759
Mgat1	0.399637	0.017539	1	4.76872
RP23-45G16.11	2.24527	0.0132097	1	-2.50583
Phactr1	0.599254	0.0213085	1	7.53033
Cdcp1	1.53259	0.00417259	1	-1.80812
Ppp4r1l-ps	0.37021	0.00299299	1	3.89962
Gm26512	0.620594	0.00396879	1	0.953083
Sec31a	-0.176772	0.0346108	1	6.49439
Grin1	-0.265665	0.00255923	1	8.9916
Stx2	0.272351	0.00339297	1	4.27173
2022-03-08	-0.728026	0.0314703	1	5.81195
Cd59a	0.501103	0.00357598	1	3.02697
Gm11508	-0.932673	0.0322931	1	-1.7019
Gria2	-0.196303	0.0103259	1	9.07079
Carns1	-0.316429	0.01016	1	3.4234
Mrvi1	0.438684	0.0202748	1	1.99991
Cp	0.255451	0.0309019	1	4.04616
Col20a1	0.356177	0.0498766	1	1.64997
Clasp1	-0.190547	0.0402664	1	6.69852
Lrrc51	0.399571	0.044219	1	1.78827
Agtrap	0.383966	0.000513052	1	3.99812
Nkx6-2	-0.396239	0.000827494	1	3.58603
Cftr	1.51036	0.00163526	1	-1.12025
Rgcc	0.259815	0.0122154	1	3.86378
Pink1	-0.150637	0.0455372	1	8.65828
Cyp4b1	1.03769	0.00503334	1	-0.92498
Hcn1	-0.232727	0.0210938	1	5.46873
Zhx3	-0.229742	0.00914544	1	6.65668
Angptl2	0.487633	0.00175077	1	3.19808
Fbxo36	0.587881	0.00926278	1	1.51775
Mgst1	0.312708	0.0128535	1	3.60345
Ccdc149	-0.202197	0.0130049	1	5.9616
Slc39a5	-1.2138	0.0267882	1	-1.98624
Adamts12	1.50029	0.00052682	1	-1.11718
Adamtsl1	0.312184	0.00480052	1	3.60237
Tead1	-0.933358	0.0183663	1	3.32403
A930029G22Rik	-0.574921	0.0232619	1	0.50954
Ank1	-0.216455	0.0213194	1	5.85684
Sugct	0.479027	0.00190789	1	1.57172
Sfrp1	0.4629	0.00223287	1	3.55671
Gm43662	-1.37793	0.0129554	1	-1.57763
Cybb	0.767674	0.016743	1	0.18107
Notch3	0.300591	0.00253217	1	4.75931
Rdh5	0.446438	0.00389647	1	3.97022
Gm26618	0.881889	0.0179165	1	-1.13646
Anxa4	0.426242	0.00418242	1	2.44989
Hnrnpa1	0.247147	0.00206708	1	6.08406
Fign	-0.858673	0.00905933	1	0.744161
Daam2	-0.173115	0.0221148	1	7.11068
Snhg18	0.599661	0.00871094	1	1.19509
Ltbp4	0.310856	0.000379796	1	6.35413
Gm13091	-0.643375	0.00528582	1	0.0235603
Hsd11b1	0.201817	0.04131	1	5.08079
Armc6	-0.208809	0.0466056	1	4.88236
Higd1b	-0.535226	0.00589223	1	1.4164
Adamts9	0.355627	0.00320109	1	3.49178
Ccdc160	-0.608688	0.0134411	1	0.752988
Spag6	0.420674	0.00383587	1	3.35427
Parvg	0.278164	0.0344733	1	3.83374
Clec3b	0.355003	0.030769	1	1.75089
Tgm4	0.855914	0.0246581	1	-1.00808
Ska2	0.277677	0.024754	1	3.38224
Ccp110	-0.179912	0.0433899	1	6.07271
Usp36	0.162787	0.0440824	1	5.10539
Ttpa	0.294658	0.0484374	1	1.84303
Pard6a	-0.175354	0.048183	1	4.45144
Aoc1	-1.68609	0.0111356	1	-2.3461
Sdc4	-0.246308	0.00673534	1	6.38734
Haao	1.27013	0.0182366	1	-1.44149
Fzd7	0.247072	0.0433325	1	3.85355
Htr2c	0.328575	0.00146557	1	5.92754
Phyhd1	-0.39581	0.00426497	1	3.70202
Acad11	0.181488	0.0362812	1	4.95621
Tarm1	2.60788	0.000123188	1	-2.32346
Gm36995	0.618201	0.0270354	1	3.00805
Ttll4	-0.306524	0.0497635	1	3.95865
Anxa8	-0.908161	0.000611552	1	0.409692
Sspn	0.360838	0.00150073	1	3.7871
Srgap3	0.887537	0.0114538	1	8.22929
Adgrg1	-0.180186	0.0494454	1	6.6914
Ccl17	-0.986251	0.033308	1	-1.36793
3830403N18Rik	1.88929	0.0154647	1	-2.50768
Ptpn13	0.226677	0.0198265	1	4.38625
Tmem47	0.276816	0.0121072	1	6.39995
Gm37008	1.68054	0.0407766	1	-2.45397
Gm9694	-2.21188	0.00925987	1	-2.59076
Abhd17b	-0.282356	0.00158718	1	4.65131
Rasl2-9	1.37768	0.00590432	1	-1.89495
Ctsz	0.33201	6.69082e-05	1	5.62541
Dbp	0.199296	0.0358585	1	6.04853
Gm9925	-0.432022	0.0359457	1	0.517838
Capns1	0.320125	0.00443565	1	6.8254
Sh3rf2	0.899071	0.00271896	1	-0.337407
Paox	0.481651	0.0378166	1	0.832241
Sec24d	0.231085	0.0122282	1	5.22169
Pknox2	0.415137	0.0246834	1	4.82417
Snx3	-0.257339	0.010066	1	6.6282
4930404N11Rik	2.2784	0.00932333	1	-2.68514
Mcee	0.253358	0.0254187	1	3.96966
Slc11a1	0.438626	0.0130364	1	1.71376
Snai1	0.713838	0.00351019	1	0.160899
Tgfbr3	0.212591	0.0159823	1	4.94112
Tpm2	0.32533	0.0300574	1	2.4873
S100a13	0.275792	0.005766	1	3.98838
Mki67	0.531607	0.0124527	1	0.731298
Vwa3b	0.318872	0.0332132	1	3.32728
Slfn4	-2.31806	0.0330046	1	-2.92923
Gpr179	0.801444	0.0472974	1	-0.977124
Mpeg1	0.274633	0.00320296	1	5.06051
Homer1	-0.616792	0.000716546	1	6.08264
Pir	0.47739	0.00064284	1	2.31542
Pik3r1	-0.175424	0.0314798	1	6.57145
Sgsm2	-0.249742	0.0443284	1	7.17154
Nipal4	-0.563498	0.0030222	1	2.53712
4833445I07Rik	-0.324137	0.0431347	1	2.45376
Ogfod3	0.321285	0.00951265	1	2.76374
Cpq	0.336006	0.00484352	1	4.11332
Ly86	0.474656	7.85654e-05	1	3.13934
Gm14029	-1.49633	0.0287725	1	-2.42128
Fbxo43	-1.84393	0.0264465	1	-2.59182
Cdip1	-0.432311	0.0403779	1	7.88653
Hmox2	-0.332576	0.0022745	1	6.04343
Tsacc	0.604095	0.0284065	1	-0.344904
Ccl24	-1.6841	0.00808942	1	-2.15355
Defb11	1.01405	0.00348183	1	0.161913
Tspan7	0.166313	0.0268555	1	10.2806
Bfsp2	-0.324943	0.0483235	1	2.37585
Spa17	0.503008	0.0198856	1	0.940259
Ltbp3	0.319159	0.000388399	1	5.33706
Hs3st1	-0.465625	0.000614365	1	3.85815
Gm12532	-1.25642	0.00147652	1	-0.711001
Phospho1	0.444493	0.0362321	1	2.60825
Gm42957	2.15271	0.000357511	1	-0.409868
Saxo2	0.567563	0.0172288	1	1.66892
Slc39a4	0.539013	0.00876508	1	1.9317
Cptp	-0.462064	0.0462432	1	4.64095
Mxra8	0.299092	0.0168033	1	3.58258
Myoz2	1.82117	0.044532	1	-2.68799
Slco1a5	0.818879	0.00389412	1	0.225556
Gsdmd	0.38269	0.0498325	1	1.38938
Klk6	0.804484	0.00272474	1	0.383293
Pdgfrb	0.177007	0.0448964	1	5.3839
Csf1r	0.171972	0.0281217	1	6.92889
Phyh	0.192601	0.0187581	1	6.13888
Mcm10	0.73037	0.0236205	1	-0.263624
Cd33	0.380447	0.0113241	1	2.98498
Dapk1	-0.164281	0.0298209	1	7.72398
Usp54	-0.201708	0.00940829	1	6.51044
Atf4	0.180248	0.0264019	1	7.08114
Icosl	-0.322336	0.0130052	1	4.15543
Nrxn3	-0.158088	0.0453669	1	7.36654
Kcnj16	-0.287856	0.0428308	1	4.47232
Tcf7l1	0.298842	0.0369821	1	2.47072
Capn6	0.504496	0.0258208	1	1.49913
Map2	-0.338133	0.00589576	1	9.28432
Hist1h1c	-0.829959	0.000793402	1	5.03483
Itga11	0.566225	0.0041621	1	1.89742
Wtip	0.283823	0.0330993	1	2.83047
AI854517	-0.599006	0.0309719	1	4.01266
2610318N02Rik	0.799808	0.0336264	1	-0.741209
Micu3	-0.169609	0.0441384	1	6.05948
Ccdc88a	-0.207377	0.014956	1	5.66101
Tpcn1	0.205841	0.0108944	1	6.05561
Acad12	0.410148	0.00826121	1	2.11082
Gatad2b	-0.724462	0.0158605	1	5.38986
Cdc37l1	-0.249837	0.00241907	1	5.66916
Yif1a	0.201122	0.0441061	1	4.09613
Gm16576	0.565257	0.0168507	1	0.27164
Cd247	1.8869	0.0218482	1	-2.37306
Rab29	0.455118	0.0141073	1	2.05548
Avpr1b	-0.858284	0.0161619	1	-0.495071
Inpp5k	-0.190745	0.0367753	1	4.76315
Derl3	-0.981597	0.00766766	1	0.186229
Afmid	0.767636	0.0232214	1	0.948361
Gm42890	-0.650513	0.00725743	1	2.04316
AW047730	0.3613	0.0038631	1	4.45864
Cped1	0.37514	0.0331553	1	2.42408
Slc6a6	0.1668	0.049005	1	7.46604
Prodh	-0.237933	0.00404245	1	5.25064
Gpr3	-0.301414	0.0347743	1	2.57416
Sdc2	0.163148	0.0459138	1	5.2702
Hapln2	-0.364234	0.00202691	1	4.52593
Fosb	-0.635028	0.0107185	1	3.53955
Gm28036	0.771135	0.00345287	1	4.15279
Tubb2b	0.321461	0.000333787	1	7.71155
2900076A07Rik	0.381952	0.0177439	1	2.18233
Ralgapa2	0.22266	0.00996467	1	4.93387
Sox21	0.463349	0.00085905	1	3.37963
Gas6	0.172586	0.0283422	1	7.12904
Clybl	0.246545	0.0152363	1	4.09034
Cd52	0.636925	0.0116644	1	0.389137
Gm1110	1.74498	0.0146335	1	-1.87404
Pla2g2f	-0.487923	0.026648	1	2.39872
Slc24a2	-0.200322	0.00509804	1	9.37128
Ddx11	0.517433	0.0354516	1	0.29884
Nt5c2	-0.154841	0.0460041	1	5.99776
Etfa	0.273485	0.00435476	1	4.97964
Gm14051	-1.07961	0.0486826	1	-1.83329
Nlrp1b	1.2289	0.00702247	1	-0.84773
Tie1	0.329591	0.000729643	1	4.12436
Maats1	0.411342	0.0142301	1	1.86866
Fyttd1	-0.252602	0.0198602	1	4.91153
Sox13	0.288163	0.0263916	1	3.4152
Egr3	-0.367594	0.000104724	1	5.67642
Ndst4	0.456358	0.0241794	1	3.94536
Pllp	0.256142	0.0453639	1	6.20403
Herpud1	-0.276221	0.00470145	1	5.75929
Cx3cl1	-0.785715	0.0315555	1	8.98836
Acadl	0.2275	0.00582518	1	5.17261
Gtf2ird1	0.232832	0.0329999	1	4.09557
Gm42819	1.80273	0.00160356	1	-2.09022
Acot11	-0.196787	0.0342341	1	6.21522
Ralbp1	-0.202719	0.0388812	1	6.23085
Gys2	-1.48184	0.0152263	1	-2.00418
4931440J10Rik	-1.83126	0.00723261	1	-2.36972
Mxi1	-0.202648	0.0182352	1	5.94745
Gm7967	-1.35583	0.0205778	1	0.273932
B130024G19Rik	1.12598	0.00668042	1	-0.694601
C2cd4c	0.240677	0.0340157	1	4.11878
Rin2	-0.284283	0.003355	1	5.3171
E230013L22Rik	0.824762	0.0173054	1	0.0845971
Creld2	-0.535089	0.00259253	1	3.97911
Gm20426	2.03891	0.0441448	1	-2.96916
Stox1	-0.505877	0.0258224	1	1.12163
Asic2	-0.223345	0.0470126	1	6.15784
Col8a1	0.461592	0.00937678	1	3.83159
Itpripl1	0.433837	0.0373506	1	2.48032
Prdx6	0.171226	0.0412235	1	7.3064
Mgl2	1.22389	0.00725935	1	-1.08541
Rhbdf1	0.279002	0.00951288	1	3.91955
Mpg	0.225333	0.038987	1	3.39731
Wfdc6a	3.51399	7.20876e-05	1	-2.28015
Ppm1e	-0.150444	0.03592	1	8.89149
Dagla	-0.501847	0.0133288	1	7.21568
Scn2a1	-0.348538	0.000693284	1	8.09028
Tmco4	0.523339	0.00218988	1	2.31425
Vwa1	0.22372	0.0330724	1	5.14819
Map3k19	-0.589276	0.00753883	1	2.485
Cyp4f13	0.324506	0.0109556	1	3.48236
Gm43263	0.802201	0.0352727	1	-1.18377
Taok3	-0.217518	0.0374053	1	5.40626
Arhgef5	0.364724	0.0184302	1	2.82405
Micall2	0.46502	0.0137276	1	1.53876
Adprm	-0.349857	0.0266572	1	3.17112
Top2a	0.448222	0.0414321	1	0.946261
Dapl1	1.88842	0.0133985	1	-2.13601
Gm5946	0.942492	0.0477795	1	-1.35976
Hexb	0.221592	0.00626971	1	6.72405
Aldh2	0.278723	0.00117523	1	6.85127
Laptm5	0.352685	6.16834e-05	1	5.3503
Sowaha	-0.195784	0.0145101	1	7.28769
Nid1	0.452954	0.000109443	1	3.90394
Klhl10	1.1514	0.0190991	1	-1.45419
Fkbp10	0.319209	0.0140973	1	3.34281
Il13ra1	0.418462	0.00327706	1	2.79231
Axl	0.180977	0.0336544	1	5.98381
Prkaca-ps1	-2.81021	0.0051814	1	-2.47715
Fhod1	0.479598	0.000754081	1	2.16338
Pou3f1	-0.218123	0.0375141	1	5.78014
Abhd12b	2.45968	0.006205	1	-2.56886
Kcne1l	0.478275	0.0251212	1	2.23508
Cd151	0.250117	0.00166535	1	5.26069
Chid1	0.175081	0.0255185	1	6.19853
Robo1	-0.173811	0.0371619	1	6.03641
Emilin2	-0.543723	0.00061201	1	2.51457
Sh2b2	-0.333617	0.0345084	1	2.60236
Neurl2	0.477827	0.0318962	1	0.935409
Heca	-0.231783	0.0141886	1	4.75751
Pcdha2	-0.388886	0.0187021	1	3.14818
Slc24a5	0.731493	0.0067774	1	1.7374
Heatr5a	0.229218	0.0393108	1	4.12014
8430429K09Rik	0.679824	0.0156117	1	1.26725
Lrrtm2	-0.235711	0.0299235	1	5.64044
Pim1	-0.496172	0.0212763	1	1.76544
Fam92b	0.76921	0.0357439	1	-0.744465
Irf8	0.35366	0.00968712	1	2.62312
Folr1	0.601903	0.000680759	1	4.19999
Tnfrsf11b	0.879304	0.00770264	1	0.263125
Lcorl	-0.216325	0.028642	1	3.93697
1700001J03Rik	2.53407	0.0014294	1	-2.18262
PISD	0.312592	0.037418	1	7.19622
Gm13111	0.272506	0.0424549	1	4.84269
Hspa1a	-0.427759	0.0136456	1	3.78466
Cdon	0.252296	0.0136472	1	4.36812
Atp2a3	0.27048	0.00589284	1	3.7777
Llgl2	0.585607	0.0115317	1	1.58651
Ifitm3	0.301159	0.00995435	1	3.91614
Wls	0.338433	0.00493606	1	4.85299
Rpe65	1.48235	0.0118258	1	-1.31248
E130309D02Rik	-0.317327	0.0218213	1	4.49794
Slc28a3	0.944632	0.0140752	1	0.584479
H2-Eb1	0.559196	0.00198854	1	1.65296
Chmp3	0.682352	0.0135257	1	5.33593
Gsap	0.326697	0.00977323	1	2.99627
Igkc	2.23133	0.0012109	1	0.411757
Lrp4	0.317804	0.000451735	1	5.83314
Pkd2l1	0.917795	0.000742431	1	0.292156
Gng3	-0.177393	0.0157561	1	7.83351
Ptpn18	0.507788	0.0429869	1	0.560537
Pwwp2b	-0.221168	0.0468423	1	5.37924
B2m	0.20624	0.0183012	1	6.12453
Tom1	0.780434	0.00837444	1	-0.299029
Ccdc106	-0.203562	0.0428697	1	5.16279
Ubap2	0.16856	0.0329103	1	5.66672
Gm830	1.65138	0.0187085	1	-2.36971
Calml4	0.591371	0.00154774	1	3.3185
Fkbp5	-0.226048	0.00843092	1	6.48394
Postn	0.763412	0.000941289	1	1.54297
Serhl	0.426525	0.00149014	1	2.98268
Fam180a	1.29892	6.34898e-05	1	0.986446
9630001P10Rik	0.62827	0.0289892	1	0.176346
RP24-136L4.6	1.11649	0.0203174	1	-0.966126
Tg	2.14461	0.00231236	1	-1.66068
A830009L08Rik	1.39728	0.012737	1	-1.73822
Mcur1	0.206732	0.0220951	1	5.2255
Gm28154	1.09392	0.0119648	1	-1.28278
Flna	0.167013	0.041728	1	6.66447
Adam1a	0.335072	0.00999855	1	2.86759
Tns3	-0.164248	0.0279389	1	6.94907
Gatsl3	-0.629297	0.000256742	1	2.21408
Nckap1l	0.291704	0.00353319	1	3.98139
Col2a1	0.69385	0.0335564	1	0.053396
Pcyt2	-0.18461	0.0155874	1	6.34615
Kcns1	-0.248542	0.0429073	1	3.81565
Efemp2	0.261254	0.0317682	1	3.74401
Nfya	-0.359021	0.0111654	1	4.65997
Aox1	0.277247	0.0264808	1	3.4915
Gatm	0.259091	0.00173688	1	6.58542
Pcsk6	0.295341	0.00237419	1	5.00593
Ptrf	0.345789	0.000143188	1	4.72298
Rarres2	0.402992	0.016131	1	3.27194
Elavl2	-0.421943	0.0103465	1	5.27708
Mapk13	1.05841	0.0402442	1	-1.18004
Cep63	0.184521	0.0445747	1	4.42414
Gpr63	-0.30121	0.0279164	1	3.34507
Ksr1	-0.148004	0.0431998	1	7.55257
Gm3650	0.367334	0.0396806	1	1.17286
Rac2	0.342346	0.0299913	1	1.73717
Pla2g16	0.221922	0.0102514	1	5.4575
Parp12	0.237276	0.0399379	1	3.81868
Klhdc7b	1.25408	0.0114658	1	-1.2134
Itih2	0.466066	0.00110951	1	2.3244
Ppara	0.434963	0.0158114	1	1.53165
Adgra2	0.369562	0.0438638	1	4.23848
Prosc	-0.16184	0.0412815	1	6.00545
Thsd1	0.509908	0.00185071	1	2.33831
Il17rc	0.416199	0.0208724	1	2.2184
Gltscr1	-0.174669	0.0366648	1	5.12424
Ephb4	0.339915	0.0138575	1	3.21462
Pcolce	0.590719	0.000294785	1	4.27582
Kcnab3	-0.318429	0.00259702	1	4.94486
Phldb2	0.356381	0.0148842	1	3.13594
Irf6	0.690949	0.0255528	1	0.138188
Gmeb1	0.237083	0.0409149	1	4.05327
Hydin	0.579899	0.00938767	1	2.46487
Optc	0.743627	0.0205142	1	-0.536853
Eml1	0.201931	0.0410285	1	5.86188
U2af1	-0.235653	0.0330075	1	3.6769
Gm26601	-2.4561	0.0248112	1	-2.89068
Mchr1	-0.303785	0.00313311	1	4.55711
Slc46a1	0.28482	0.00637989	1	3.80371
Gm42636	0.870214	0.0233048	1	-0.936719
Taf1c	0.265536	0.0226092	1	3.82858
Gsn	-0.179809	0.0243926	1	6.66685
Prpf18	-0.173333	0.0478857	1	5.52183
Mdfi	1.18416	0.00704541	1	-0.706761
Ikbke	0.690876	0.00104542	1	0.760954
Arl15	-0.199188	0.023607	1	5.79641
Pcgf5	-0.269686	0.0471551	1	2.43813
Hist1h1e	-0.930596	0.0463317	1	-0.0144682
Il17rb	-0.587098	0.0167945	1	0.919707
Chil1	0.394137	0.0125934	1	3.34722
Cd8a	2.44234	0.0128772	1	-2.56919
Pla2g5	0.733766	0.00525254	1	1.82013
Cxcr3	1.66773	0.0460595	1	-2.09956
Adgre1	0.474673	0.000601032	1	2.69243
C1qa	0.213134	0.0148191	1	5.42335
Acaa2	0.287498	0.00350863	1	5.00428
Pld4	0.308661	0.00369917	1	3.50042
Aldh1a2	0.53984	0.000694638	1	3.10892
Gbx1	1.94903	0.0344665	1	-1.81893
Gadd45g	-0.349676	0.00106171	1	4.36993
RP24-363O21.3	0.23003	0.0266151	1	4.92637
Psmb9	0.461862	0.0385982	1	1.2283
Fgfr3	-0.214157	0.027237	1	6.51456
Serpine2	0.170216	0.0435246	1	7.27806
Ryr1	0.31647	0.00076627	1	4.64754
Slc4a4	0.315157	0.000210728	1	7.66132
Wrb	0.203988	0.0467419	1	5.65646
Sqrdl	0.372023	0.0138706	1	2.74657
Catsperg1	0.813835	0.00497076	1	-0.137587
Gm37242	-1.27599	0.0332964	1	-2.02619
Ankrd33b	-0.339415	0.00795219	1	5.78968
Fggy	0.324191	0.036688	1	3.12925
Tmcc2	-0.18735	0.0126476	1	7.81645
Myo3b	0.602732	0.0171897	1	0.363301
Fzd3	-0.209042	0.0310905	1	4.38211
Lmo2	0.445685	0.006542	1	3.87262
Mbp	-0.259849	0.00019774	1	9.46667
Ccdc64	0.378064	0.00113497	1	5.56774
Rprd1b	0.597829	0.0384522	1	3.54698
9330159F19Rik	-0.214122	0.025624	1	6.30453
Myl9	0.313759	0.0125107	1	4.37061
Ost4	0.21751	0.0226808	1	4.94815
Myh15	0.673358	0.00503642	1	0.506067
Kcne2	0.716433	0.000989253	1	3.92848
Iah1	-0.287253	0.0200277	1	3.05988
Stxbp4	0.215737	0.0160155	1	4.68935
Tinagl1	0.3396	0.00170123	1	3.71591
Rnase1	0.743248	0.0113358	1	-0.190678
2900079G21Rik	-0.341802	0.00793059	1	2.98118
Jam2	0.319856	0.00129688	1	5.42897
Clec12a	1.49876	0.0137203	1	-1.61355
Ms4a7	0.773162	0.0342207	1	-0.654643
Fanca	0.562623	0.0328542	1	0.146062
Igdcc4	0.52282	0.0010116	1	5.91962
Rpusd2	0.31959	0.0236931	1	2.80746
Zmynd15	1.15737	0.0268263	1	-1.27511
Hlcs	0.203134	0.044737	1	3.76937
Gm10863	0.784187	0.0111143	1	-0.117881
Foxd2	1.29907	0.000723682	1	-0.905758
Ppic	0.584729	0.00452864	1	1.38212
Kcnh7	-0.27521	0.00353961	1	5.44682
Dgat2l6	-0.607758	0.0457921	1	-0.649664
4930570G19Rik	-0.781186	0.0146121	1	1.39469
Ms4a4b	2.63956	0.000597276	1	-2.50727
Fcrls	0.303899	0.00175121	1	4.77604
Nid2	0.578864	5.87604e-05	1	3.64949
D830030K20Rik	-0.628407	0.0486011	1	-0.0392136
Dpyd	0.231336	0.0443969	1	3.47939
Rmst	-0.623754	0.00062041	1	1.37621
Acsf2	0.388668	0.00011364	1	4.08137
Ywhaq	0.197917	0.0292515	1	7.222
Mog	-0.31791	0.00232089	1	6.21434
Myo18b	0.452101	0.0198027	1	1.51091
Gypc	0.536687	0.000703831	1	1.61159
Gm5096	1.13725	0.010322	1	-1.06041
Adhfe1	0.391586	0.000245122	1	4.3327
Mybl1	0.512945	0.0253366	1	0.880039
Pbxip1	0.25057	0.00183517	1	6.51257
Gm37268	2.0388	0.0259684	1	-2.31798
Bphl	0.205725	0.0183527	1	4.87911
Zfp488	-0.488939	0.00066275	1	2.61185
Htr1b	-0.359468	0.00597002	1	3.27265
Aldh3b1	0.415212	0.00293751	1	2.72468
Pfkfb3	-0.302194	0.0497406	1	5.26426
Mill2	0.669584	0.00168963	1	0.799666
Dnajb11	-0.227177	0.0312147	1	5.60592
Met	-0.342713	0.0379394	1	2.27988
Slc16a12	0.610252	0.000524448	1	2.49101
Sbk3	0.445048	0.0276369	1	0.60351
Bloc1s5	0.257475	0.0283262	1	3.90718
4930517J16Rik	1.03452	0.0140352	1	-1.47853
Slc22a8	0.378508	0.00224335	1	4.37215
RP23-370A2.7	-0.51495	0.00178497	1	1.9372
Pik3ip1	-0.317149	0.0470159	1	4.41221
Cdkl2	-0.180897	0.0457415	1	4.93809
Ccdc108	0.326369	0.0344622	1	3.66406
Rnaset2a	0.396444	0.000383038	1	4.00886
Inhba	-0.817636	0.000632506	1	1.47866
Plekhg4	-0.512241	0.0176472	1	0.527359
Pbk	0.922106	0.0404643	1	-0.666154
Scara5	0.410457	0.0491551	1	1.8936
Alx3	0.657495	0.0421473	1	-0.124679
Trim23	-0.209599	0.037021	1	5.88505
Gpr137c	-0.233926	0.0467148	1	3.93977
Itgad	-1.03699	0.000495615	1	-0.338402
Timp3	0.18198	0.0342525	1	7.21402
Ckap2l	0.77622	0.0315711	1	-0.40217
Exoc6b	-0.168373	0.0206914	1	7.38536
Slc7a10	0.265724	0.00637971	1	5.2325
S100a11	0.420732	0.0188374	1	1.62765
1500015O10Rik	0.435181	0.0286299	1	5.20763
Slco1c1	0.221765	0.0406516	1	6.1455
Col14a1	0.747134	0.0147526	1	0.883364
Setd5	0.203914	0.0185982	1	6.95804
Sos2	0.215225	0.0491196	1	4.89763
Atr	0.294565	0.0112812	1	3.64446
Gm684	1.02485	0.000360145	1	0.200498
Apobec2	2.11514	0.00618254	1	-2.25446
Col16a1	0.450636	0.000138716	1	3.32753
Rapgef4os2	-1.34272	0.0452523	1	-2.47795
Rnaset2b	0.310569	0.00234305	1	5.10095
Bin2	0.357796	0.0309958	1	2.42889
Impa2	0.493261	0.00916237	1	1.78978
Mapk7	0.43717	0.000946287	1	4.42886
Angptl4	-0.778705	0.0201389	1	1.5057
Cyp4v3	0.304886	0.0430776	1	3.11003
Gm5127	2.12357	0.0295076	1	-2.93162
Aga	0.314882	0.0195377	1	2.88099
Vegfc	0.466317	0.029475	1	1.66023
Ifnlr1	1.10112	0.00250497	1	-1.04993
Ctss	0.203943	0.0163621	1	6.04434
Csf1	0.175091	0.0420749	1	4.98432
Gm12166	0.258107	0.0375628	1	2.87243
Abca4	0.479855	0.00566909	1	4.48713
Armc2	0.296363	0.0195897	1	2.83747
Fbn1	0.371071	0.00399579	1	4.22747
A330015K06Rik	-0.649162	0.00716487	1	1.40862
Kctd20	-0.255648	0.00828501	1	6.31466
Aunip	1.67701	0.0283063	1	-2.13658
Cox6b2	0.703527	0.00138731	1	1.77642
Cgnl1	0.46322	5.98539e-05	1	5.31774
Creg2	-0.163666	0.0327104	1	7.49905
Slc6a3	1.11897	0.0318863	1	-1.7064
Sstr4	-0.195445	0.0317214	1	4.80837
Hk1	-0.170717	0.0297748	1	8.77927
Gkn3	1.39547	0.000369731	1	1.63466
Nfatc4	0.620789	0.00210896	1	1.20817
Naga	0.175528	0.0401375	1	4.72905
Pnpla7	-0.34078	0.00625573	1	4.86786
Adora2b	0.392735	0.0279293	1	2.37353
Tmco1	0.252088	0.0248861	1	4.89643
Slc1a3	0.223678	0.00615727	1	9.3498
Col5a3	-0.532928	0.00223958	1	1.83505
Gm13830	-0.944979	0.00114257	1	0.578696
Gtsf1l	0.972032	0.0173943	1	-1.26061
Kcna1	-0.15885	0.0482079	1	6.37798
Ticrr	1.53408	0.0186838	1	-1.8044
Anapc13	0.277418	0.0127887	1	4.30965
Epn3	0.501461	0.00762599	1	3.55071
Mroh7	0.314174	0.048285	1	2.88297
Anxa6	0.14916	0.0461215	1	6.98639
2810030D12Rik	-1.56432	0.0433285	1	-2.29034
Pacrg	0.202484	0.0430059	1	3.91058
Myh11	0.517274	0.000104092	1	3.99084
Lap3	0.177047	0.0230377	1	5.75188
Enox2	0.2332	0.0391542	1	3.83578
Cfb	2.99569	0.00263117	1	-2.54258
Rab33a	-0.203428	0.0350561	1	4.19922
Cyp3a13	-0.868851	0.00144315	1	-0.0274788
Podxl	0.301172	0.000708715	1	5.56419
Kif9	0.476001	0.00475181	1	2.87092
Cspg5	0.201879	0.0111767	1	7.9275
Fam46c	0.326179	0.0314829	1	2.59014
Rrm2	0.479474	0.0338859	1	0.94744
Kcnt1	-0.248678	0.00587433	1	5.60681
Tmem51	0.362094	0.00652653	1	2.42114
Lancl3	-0.387307	0.0202721	1	2.47265
Nek7	0.821166	0.00771589	1	4.35469
Aoc3	0.587051	0.0349997	1	0.831692
9430037G07Rik	-0.872775	0.00309669	1	-0.365727
Gm26965	-1.0184	0.0169951	1	-0.593126
Cd276	0.312199	0.016775	1	3.69414
Rsbn1l	-0.186648	0.0441546	1	4.66808
Ogfrl1	-0.174472	0.022642	1	7.17841
Pgls	0.30437	0.0191823	1	4.29484
Jak3	0.270502	0.0429978	1	2.86191
Gabpb2	0.188394	0.0370822	1	4.69745
Gpr153	0.485186	0.0172466	1	3.3328
Rchy1	-0.36976	0.0103294	1	5.14805
Nudt2	0.227803	0.0248209	1	3.68847
2210408F21Rik	-0.306267	0.0355253	1	2.25672
Spint2	0.36121	0.00360304	1	4.96497
Acta2	0.384473	0.00490457	1	4.54734
Slc24a4	-0.17607	0.0457061	1	4.9479
Mmp14	0.412018	0.0010641	1	4.14117
Ano6	0.183944	0.0280754	1	5.26722
Shisa8	-0.438899	0.0167991	1	1.16357
Ccnb1	1.16371	0.0102066	1	-1.31152
Mina	0.230903	0.0315943	1	3.53125
RP23-4F16.12	1.43966	0.0242807	1	0.112089
Kdr	0.273242	0.0464206	1	4.55319
Cpt2	0.378322	0.00676542	1	2.94442
0610037L13Rik	0.201706	0.0138126	1	4.91462
Mut	0.230131	0.0107398	1	5.13073
Copz2	0.340791	0.0184889	1	2.51655
Loxl4	0.967977	0.0490292	1	-0.851795
Enpp3	1.20995	0.0146952	1	-1.22079
Arg1	1.50089	0.0468123	1	-2.32271
Rbm47	0.598792	0.0013814	1	2.3221
Pank1	-0.255561	0.0404481	1	4.25215
Itih3	-0.378727	0.00147103	1	4.54568
Hpgd	0.397291	0.00794072	1	2.53462
Scrg1	-0.409504	0.00233723	1	4.48213
Gm42864	0.422076	0.0087069	1	1.7141
Dhx8	-0.308473	0.0487929	1	5.63684
Rtkn	-0.211559	0.0144462	1	5.74452
Mrpl54	0.375367	0.00220395	1	3.53057
Arl4d	-0.407645	0.0151169	1	3.96613
Mapkapk3	0.436992	0.0155708	1	1.80893
Manf	-0.512252	0.000839988	1	5.38573
Scml2	0.813116	0.00863496	1	-0.271988
RP23-62E9.2	1.89631	0.0379352	1	-2.50468
Gm37411	1.10098	0.032412	1	-1.72386
Krt28	-1.97892	0.0274464	1	-2.71853
Lonrf1	-0.209245	0.0210536	1	4.90292
Ciart	-0.469883	0.0120156	1	3.30811
Icam2	0.587916	0.00505131	1	1.12599
Ski	0.523474	0.00853668	1	7.4647
Pitrm1	0.172373	0.0459906	1	5.0716
F11r	0.248743	0.0378585	1	3.7683
Rrh	0.760597	0.00766652	1	0.00955414
Efcab1	0.349279	0.00876842	1	3.34482
Gm13293	0.522997	0.0206659	1	0.689625
Grm3	0.287992	0.00189201	1	5.39222
Fxyd5	0.430973	0.00871472	1	2.78219
Gm7120	-0.720498	0.000305775	1	2.40929
Ing1	-0.22249	0.0406542	1	4.8937
Slc2a5	0.341281	0.0479014	1	2.57491
Masp2	1.38841	0.00303096	1	-1.50955
Spsb2	0.467461	0.0149257	1	1.35499
Sez6l2	-0.141931	0.0490507	1	8.75791
Mvp	0.322425	0.0260858	1	3.65815
BC026585	0.622748	0.000280333	1	3.35706
Tbx15	0.655205	0.0463164	1	0.399568
Casq2	0.837293	0.00312561	1	1.00392
Mob1a	0.589428	0.0022199	1	4.80616
Tmem102	1.46847	0.0054967	1	-0.791655
Prdm6	1.18809	0.00656935	1	-0.99389
Dusp5	-0.244145	0.0320703	1	4.59862
Slc39a12	0.190664	0.023052	1	5.95141
Ddah1	0.249653	0.00241194	1	6.69284
Tmem98	0.317578	0.00906517	1	4.55175
Decr1	0.381426	0.000107863	1	4.12499
Pmp22	0.230649	0.0194234	1	4.47681
Ezh1	-0.145622	0.0437963	1	6.71368
Cdk2ap2	-0.324677	0.00949478	1	4.30041
Tpp1	0.184159	0.020018	1	6.40312
Gm12462	0.920739	0.00519404	1	-0.746801
Spata6	0.697808	0.00231618	1	1.94162
Pja1	-0.631639	0.000306484	1	6.83
Notch4	-0.251149	0.0318079	1	3.36384
Gm17322	0.278895	0.0438603	1	2.64328
Hps5	0.248073	0.018719	1	4.11179
Slc25a34	0.347231	0.0452622	1	2.72169
Ehd2	0.21688	0.0360513	1	3.81641
Akap8	0.173906	0.0406737	1	5.98995
Ythdf3	-0.32098	0.00270798	1	5.97551
Cdh19	-0.322059	0.0300273	1	3.04611
Cldn3	0.613622	0.0252233	1	0.523724
H1f0	-0.232642	0.0238893	1	6.83289
Cd9	0.18484	0.0483551	1	5.99055
Scnn1a	0.38972	0.00632482	1	3.54986
Tnfrsf1a	0.267785	0.00704414	1	3.86903
Gbp9	0.389745	0.0409545	1	1.98231
Mat2b	0.225948	0.0465947	1	6.36882
Pygm	0.301433	0.000304174	1	5.2366
S100a1	0.2884	0.000447992	1	5.79899
Ces2g	1.99456	0.000728701	1	-1.63871
Vangl2	0.231896	0.0479287	1	4.11829
Trappc6a	0.397213	0.00647902	1	2.6769
F630028O10Rik	1.41116	0.0191607	1	-1.94893
Clec7a	1.00942	0.00945497	1	-0.410401
Col4a4	0.621243	0.00345472	1	1.77965
Htr5a	-0.198428	0.0475401	1	4.13828
F13a1	0.464069	0.0344464	1	1.47567
Zfp58	0.541196	0.00601927	1	2.00386
Stxbp5l	-0.159399	0.0494288	1	5.67386
Bub1	1.60765	0.00424911	1	-1.62834
Akr1c14	0.473507	0.022224	1	0.74863
Tbc1d2b	0.245332	0.0157474	1	4.18534
Dmxl1	-0.170082	0.043721	1	6.07195
Ecscr	0.481161	0.0110127	1	1.64127
Gm10545	-1.06701	0.0343539	1	-1.32799
Il15	0.73185	0.0145613	1	0.0458136
Casp8	0.350079	0.0460736	1	1.71027
Pakap	-0.278265	0.024275	1	5.19445
Morn2	0.272431	0.026805	1	2.84762
Cmtm6	0.199975	0.0175933	1	4.98476
Crtap	0.478713	0.00033506	1	2.99374
Zfp36	-0.31105	0.0345359	1	2.84763
Slc22a5	0.391901	0.000536129	1	3.88487
Prelp	0.393938	0.00044997	1	5.95999
Kdm4dl	1.11417	0.0174488	1	-1.33853
Gm13630	-1.02626	0.00535817	1	-0.918208
Tppp3	-0.364406	0.0273986	1	5.07736
Rhob	-0.199467	0.0230609	1	8.59267
2900052N01Rik	0.246714	0.0139154	1	5.05985
Gm26676	-1.02905	0.0392901	1	-1.15139
Gm43844	-1.71525	0.000462301	1	-0.953993
Slamf7	2.3403	0.00287936	1	-2.27657
Fam126b	-0.30257	0.0055198	1	6.22151
Ctsk	0.437786	0.0211307	1	1.14281
Armc3	0.611026	0.0318104	1	0.821377
Mterf1b	-0.398072	0.0303811	1	1.07748
Vim	0.339546	0.00499794	1	5.57009
Rabgap1l	-0.163196	0.0458945	1	7.20268
Top1	-0.232912	0.0366749	1	6.11038
Mdk	0.483207	0.00125015	1	3.2132
Klhdc8b	0.382376	0.00823682	1	4.0836
Igfbp5	0.259007	0.0085501	1	7.88095
Diap1	-0.242659	0.0151431	1	6.37732
Hnrnpdl	0.246477	0.0404693	1	7.00408
D930036K23Rik	0.596381	0.0187463	1	-0.0722192
Uaca	0.348675	0.00579171	1	3.60816
Cd2bp2	0.464853	0.00365939	1	5.83363
Cat	0.17322	0.0267786	1	5.89914
Fsd1l	0.856372	0.0312	1	3.40823
RP23-287D23.1	1.95207	0.0214994	1	-2.32301
Chst8	0.646102	0.00811582	1	4.27154
Ak9	0.494984	0.037804	1	0.425226
Fbxw23	-1.71974	0.00744462	1	-2.32125
Klk1b27	1.61618	0.0486775	1	-2.62525
Mrgprf	0.594566	0.0301584	1	0.57726
Enpp2	0.453068	0.00721936	1	10.2141
Krtcap2	-0.238107	0.0186676	1	4.45085
Supt4a	-0.234518	0.0154491	1	4.88019
Aldob	0.4601	0.0480959	1	0.594458
Ptprb	0.383386	6.60835e-05	1	5.84211
Kcnmb1	0.656798	0.0151618	1	0.932226
Slc15a5	3.07733	0.00106921	1	-2.51288
Fxr1	-0.2445	0.00865167	1	5.72858
Calcoco2	1.8986	0.0256412	1	-2.82112
Sox10	-0.264319	0.0271066	1	5.93939
Hopx	0.586581	0.000281707	1	5.73795
Rorb	0.257885	0.0479531	1	3.73438
Gsta2	1.4214	0.0167417	1	-1.72533
Crcp	-0.270551	0.0260591	1	3.98727
Chm	-0.175041	0.0378336	1	5.48764
Ntn4	0.279367	0.0270032	1	3.18651
Atp7a	0.276356	0.0406086	1	3.29715
Zfp827	-0.33971	0.0446926	1	5.08928
Mmp15	0.305668	0.000567441	1	4.71627
Hrsp12	0.362623	0.000802952	1	4.39491
Rbmx	0.197351	0.0359431	1	5.75663
A730049H05Rik	-2.59279	0.0169015	1	-2.59443
Tnfsf10	0.607525	0.00590611	1	1.93109
Hibadh	0.19081	0.0442862	1	5.44926
Hsd3b7	0.444459	0.0132484	1	2.88463
Itga1	0.280458	0.0411782	1	2.84576
Edn3	0.503587	0.0169737	1	2.71576
Cyp2a5	2.30058	0.0105239	1	-2.65791
Gm10647	-1.16462	0.0105398	1	-1.68653
Mettl13	0.209665	0.0413234	1	4.086
Tmem163	-0.411571	0.0067398	1	3.44269
Ddah2	0.284237	0.0228032	1	3.73317
Msh5	1.88572	7.76464e-05	1	-1.28055
Hspa1l	-0.564448	0.00227727	1	1.98805
Vwa7	1.29257	0.020452	1	-1.51793
Tubb6	0.599266	0.0183282	1	0.449274
Fbxo7	-0.21031	0.0241721	1	4.76565
Gdpd2	0.288444	0.0461055	1	2.97262
Tcf7	0.544927	0.031453	1	1.52152
Rltpr	-0.194242	0.0170374	1	5.95051
Ednrb	0.260035	0.0082817	1	5.47673
Trnt1	-0.288076	0.0246874	1	4.35277
Spsb1	-0.379069	0.0204112	1	4.9363
Kif1b	-0.211046	0.0143704	1	9.6445
Gm4952	1.66178	0.00288012	1	-1.73924
2510002D24Rik	0.231027	0.0432608	1	3.66945
Bcs1l	0.245474	0.0159927	1	4.09334
Lrrc58	-0.163259	0.033102	1	6.72497
Zbtb40	-0.374981	0.0201797	1	3.94913
Eng	0.298448	0.00747022	1	4.87237
Cdc42bpg	0.253199	0.0328567	1	3.62646
Chrnb4	0.9265	0.00200048	1	0.158844
Prrt2	-0.646638	0.0104404	1	6.74174
Elovl4	-0.23499	0.00337597	1	5.72907
Il12a	-0.925021	0.00576548	1	-0.376935
Ptpn6	0.402666	0.00821266	1	2.38501
Exoc2	0.198895	0.0283148	1	5.67481
Gm14636	-1.64775	0.00539029	1	-1.90621
Ly9	1.86301	0.00506436	1	-1.22998
Dgcr8	-0.186357	0.03969	1	5.11066
Plcl1	-0.224013	0.0254144	1	5.47023
Tln1	0.179425	0.0231775	1	6.15005
Atg4a-ps	0.723421	0.0117093	1	-0.0373971
Mlf1	0.486746	0.0383011	1	1.27422
Dixdc1	-0.231859	0.0137046	1	6.70787
Pkdrej	-0.370735	0.0386023	1	0.968333
Zfp462	-0.189349	0.0399118	1	5.64852
Prrg4	0.643421	0.0050881	1	0.839489
Tyrobp	0.359549	0.000179897	1	3.84539
Rmi2	-1.54094	0.0136832	1	-1.65661
Gm853	1.03092	0.0343735	1	-1.45173
Epha5	-0.23128	0.0103619	1	6.80788
Mtfr1l	0.304482	0.0101753	1	5.85477
Cpxm2	0.486551	0.00598612	1	2.01402
Alx4	0.649795	0.00913133	1	1.53382
Armc4	0.583057	0.0133054	1	0.345114
Ttr	0.537466	0.00699574	1	11.8142
Pkp2	-0.234015	0.00872098	1	5.15459
Lilrb4a	1.4098	0.00753379	1	-1.74042
Btbd17	0.502029	7.50039e-05	1	3.56659
Atf5	0.242272	0.0114178	1	4.81003
Ctnnal1	0.308454	0.0433208	1	4.39337
Trpv4	0.625169	0.000553411	1	4.01913
Wdr45	-0.208202	0.0151418	1	5.15545
Bcl6	-0.263852	0.00358748	1	5.91222
Pgap3	0.24141	0.0320769	1	3.71598
Cemip	0.199584	0.0471157	1	5.49356
Csnk1g1	0.816004	0.00124663	1	4.37569
Cdca2	1.10597	0.0191838	1	-1.68808
Sft2d2	0.192283	0.0215804	1	5.75497
Polr2a	-0.22961	0.00189601	1	7.13635
Pcdhb11	-0.318737	0.0303088	1	2.71268
C030010L15Rik	-1.63737	0.0290258	1	-2.34482
Gm29538	0.805231	0.0494098	1	-0.370903
Plekhh1	-0.249931	0.0173948	1	5.77911
Bhlhe40	-0.159976	0.0331262	1	7.01538
Slc6a13	0.511178	0.00227505	1	3.71766
Tspan2	-0.486401	0.0179455	1	6.83758
BC021891	0.30579	0.0405056	1	2.03482
Col4a6	0.631627	0.00614209	1	1.38358
Gca	0.251122	0.0385797	1	3.49277
Rbm12	-0.318924	0.0165184	1	3.74501
Bdnf	-0.195348	0.0214871	1	5.22472
Mfrp	0.646008	0.000279535	1	4.83138
Acads	0.274244	0.0313819	1	3.37115
Hacd4	0.368535	0.0287311	1	1.86528
Twist2	-0.767909	0.00101818	1	0.56911
Tpsb2	3.34477	0.000145038	1	-2.4009
Zfpl1	0.197741	0.0463897	1	4.20554
Socs1	0.648862	0.0206211	1	-0.419367
Spata31d1b	-1.12973	0.0107024	1	-1.23331
Cst3	0.165515	0.0368286	1	10.0361
Fgfr2	0.213773	0.0299567	1	5.56357
Fam129b	0.246466	0.00671758	1	5.59428
Stxbp1	-0.453118	0.000440344	1	9.39657
Bag3	-0.317372	0.0161105	1	3.53969
Ggt6	-1.20176	0.0309466	1	-1.94823
Ccl3	1.34282	0.0161779	1	-1.4235
Igtp	0.385297	0.0222062	1	2.19526
Hist3h2a	-0.384104	0.00586504	1	5.58277
Ptk7	0.292595	0.0322296	1	3.64139
Epb41l2	0.158366	0.0493336	1	6.33313
Sgk1	-0.641888	0.0100684	1	6.59086
Olfr558	0.662953	0.0309065	1	-0.39149
2810459M11Rik	0.238213	0.0389205	1	4.38629
Krt8	0.706294	0.000329859	1	2.07101
Scube3	0.572691	0.00100772	1	2.88857
Cand2	0.328424	0.0149683	1	2.98508
Mgst2	1.45342	0.0393857	1	-2.45201
Tgm1	2.24547	0.000200264	1	-1.82337
Secisbp2l	-0.176125	0.0250637	1	7.17553
Ppap2b	0.261009	0.000641732	1	8.1963
Gm38344	-1.69605	0.00907726	1	-2.31774
Col6a6	0.825	0.0466915	1	-0.604292
Crabp2	0.617479	0.0292124	1	1.39095
Utp14b	-0.70376	0.00636145	1	4.26478
Kl	0.359982	0.0224387	1	7.12085
Pla1a	0.444697	0.0281854	1	1.16741
Gm21984	-0.505658	0.0134169	1	3.24172
Gbp11	1.07529	0.0214228	1	-0.999662
Gm28539	0.594646	0.0325706	1	1.99826
Cpeb3	-0.22634	0.00758976	1	6.05618
Plp1	-0.281643	0.00166339	1	10.3642
Vwa5b1	0.784229	0.00111105	1	3.1322
Mrc2	0.444959	0.00857823	1	3.59116
Gm11827	-1.42536	0.00719277	1	-1.7156
Fetub	2.79568	0.00180264	1	-2.68618
Samsn1	0.851324	0.000360398	1	0.383898
Vgf	-0.679628	0.0363309	1	6.82701
Vcam1	0.442295	0.00031553	1	5.03236
Extl2	-0.169869	0.0347369	1	6.16093
Mmp2	0.589878	0.00341318	1	1.95044
Krt18	0.49146	0.0324706	1	3.0028
Rasgef1a	-0.161493	0.0303318	1	8.353
Ccl8	1.92569	0.0129447	1	-2.50663
Clec14a	0.571966	0.00227463	1	2.65609
Ccdc114	0.423534	0.00483316	1	2.54271
Scamp2	0.176329	0.0448108	1	4.78721
Ngfr	0.56454	0.0128963	1	1.97303
Wnt9a	0.315601	0.018075	1	3.29532
Frem1	0.430956	0.00762031	1	3.45924
Cml3	0.606215	0.00176525	1	1.23389
Slc31a1	0.408719	0.00137121	1	5.54034
7630403G23Rik	1.97175	0.00186323	1	-1.81953
Lrrn1	-0.164057	0.0303299	1	6.77181
Gm42798	1.85529	0.0120229	1	-1.95079
Aldh7a1	0.238431	0.00391374	1	6.52268
Plxna1	-0.158586	0.0364983	1	8.05509
Lrrc32	0.390011	0.0152815	1	2.38898
Gm26725	2.21122	0.00108487	1	-1.97029
Paqr8	-0.264996	0.0016581	1	7.63412
Nlgn1	-0.352244	0.00363418	1	5.9985
Hist1h2bq	-0.89551	0.0305631	1	-0.804622
Gtf2b	-0.197446	0.0308241	1	4.87795
Gbp2	0.610447	0.00144086	1	1.97739
Acsl1	0.346235	0.0495941	1	5.6005
Chek1	0.765439	0.0129283	1	-0.0968959
Hyou1	-0.251799	0.00601084	1	6.32805
Mrc1	0.418556	0.0447311	1	2.23156
A930005G22Rik	0.692048	0.0463552	1	-0.646798
Gys1	0.281715	0.00614072	1	4.68816
4632404H12Rik	-0.188633	0.0378622	1	4.41397
Mphosph8	-0.228005	0.0268259	1	5.09325
Gm11465	-1.27903	0.0431563	1	-2.31755
Piezo1	0.264181	0.0241513	1	3.81015
Prrc2c	0.199201	0.0207894	1	7.2269
Ticam2	0.541296	0.0442252	1	-0.0120899
Mesp2	-0.872887	0.00379322	1	-0.53016
Gm16551	1.02188	0.0120979	1	-1.00318
Scd1	-0.218308	0.0175915	1	7.8599
Ldhd	-0.325505	0.00279096	1	3.49575
4921539H07Rik	-0.432627	0.00823966	1	3.06094
Fzd6	0.372601	0.00214483	1	3.58184
Pou3f4	0.339918	0.0206425	1	2.22416
Cfap70	0.604273	0.00206994	1	1.52538
Dbn1	-0.148512	0.0420232	1	8.11302
Iqgap2	-0.212934	0.0152999	1	6.76163
Gpn3	-0.205988	0.0367292	1	4.191
Hadha	0.172669	0.0278888	1	6.21949
Stkld1	-1.72492	0.0187952	1	-2.29264
Txnip	-0.451461	0.00591005	1	5.07172
Ddit4	-0.347953	0.00828783	1	6.08827
Cpt1a	0.203982	0.0234626	1	5.64061
Lao1	-1.05186	0.0443726	1	-1.06943
Synpo2	0.577698	0.00137618	1	2.6905
Capn2	0.22572	0.00283105	1	6.27888
Epha1	1.0661	0.0108291	1	-1.33388
Cacybp	-0.188147	0.0488717	1	5.74036
Ell2	-0.208316	0.036485	1	4.15959
RP24-491O6.1	1.75488	0.0447192	1	-2.56341
Sox4	-0.265453	0.0232704	1	4.38063
Lefty1	-0.443007	0.000279004	1	3.77354
Pidd1	0.458612	0.0303933	1	0.957944
Pnpla2	-0.363442	0.00335322	1	4.85935
Lppr3	0.307779	0.0133674	1	5.12363
Rap1gap2	-0.468886	0.0460465	1	6.53276
Scn2b	0.323108	0.0478627	1	7.66106
F830016B08Rik	2.23338	0.00880824	1	-2.68773
Syt9	0.358367	0.0128253	1	3.27287
Tlr12	0.54718	0.0418846	1	-0.0721761
Gm42783	-2.07096	0.00964781	1	-1.98882
Trf	0.314608	0.00172694	1	7.98636
Csmd3	0.228904	0.0351117	1	4.85256
Zfp764	0.345734	0.0332467	1	2.15422
Stard8	0.239016	0.0233421	1	3.9762
Gm37716	-2.59543	0.00962783	1	-2.82083
Pm20d1	0.663071	0.000317538	1	1.8974
Ush1g	0.829971	0.00245446	1	0.0139426
Fam78b	-0.283703	0.00782272	1	4.53696
Nudt14	0.266808	0.0452456	1	2.89915
Atoh8	-0.707106	0.00192388	1	2.17559
Asap3	0.378859	0.010469	1	2.58009
Lin28b	-0.554803	0.0302501	1	0.461422
Gm14399	0.878801	0.000413427	1	1.47422
Tekt1	0.363307	0.0214668	1	2.27132
Ankfy1	0.218581	0.0106247	1	5.30579
Zfp28	0.260646	0.0324252	1	3.47826
Ifitm2	0.283486	0.0122674	1	3.68842
Ighg2c	3.63598	0.000633792	1	0.77681
Kcnn2	-0.313672	0.000521228	1	5.69958
Shank2	0.416076	0.0164154	1	7.46843
Stxbp3-ps	0.557384	0.00191304	1	1.49967
Ebi3	0.626422	0.0430119	1	-0.252018
Cxcl5	1.37955	0.00598624	1	0.430579
Mmp12	3.35132	0.000791174	1	-2.75375
Hspa2	-0.18977	0.01224	1	6.27205
B3galt1	-0.78306	0.0466414	1	3.83474
Rab24	-0.199879	0.0214175	1	5.69113
Ip6k3	1.32644	0.00249088	1	-0.9267
Trpc5	-0.24598	0.0371677	1	4.19553
Ankrd65	2.1048	0.00109349	1	-2.01367
Esrp2	1.83106	0.000914926	1	-1.6558
Olfr574	1.51479	0.0118757	1	-2.05064
A430027H14Rik	-0.616639	0.00435829	1	0.888704
Jph2	0.658743	0.00311695	1	0.43938
2010001A14Rik	0.421606	0.0293948	1	1.50086
Pcdhga1	0.96902	0.0135852	1	3.82757
Oaf	0.254527	0.0271297	1	3.81754
Arap3	0.240014	0.0311656	1	3.73968
Scrt2	-0.220025	0.0192093	1	4.79078
Hdac3	-0.225379	0.0273029	1	6.2197
A730081D07Rik	0.555504	0.00304277	1	1.05023
Slc17a6	-0.336818	0.0427892	1	4.14677
Ccl28	-0.583845	0.0407682	1	1.92074
Trh	-1.50614	0.0483645	1	0.217454
Tmem8b	-0.185104	0.0165289	1	6.32159
Pard6b	0.35582	0.0112369	1	2.69037
Ptges	0.655928	7.83136e-05	1	2.37369
Arhgap9	-0.836203	0.00578457	1	-0.267415
Suclg2	0.32588	0.0284719	1	3.87903
Mb21d2	-0.191109	0.0310109	1	4.83062
Itpk1	-0.233597	0.00598326	1	6.34924
Sema3b	0.345203	0.0151911	1	3.79836
Isoc2b	0.354576	0.0143844	1	2.04975
Tomm34	0.22956	0.0227504	1	6.71645
Cpz	1.45609	0.000262841	1	-0.959523
Hmcn1	0.340222	0.032773	1	2.74306
Gm16596	0.543998	0.0498416	1	0.0770848
Tmem181b-ps	0.409535	0.00984958	1	5.1892
Gbp6	-0.601058	0.0430148	1	0.179664
Gm4524	0.955898	0.0465352	1	-1.26562
Exoc3l4	0.558956	0.0113727	1	0.863562
Phf6	-0.213036	0.022772	1	4.86625
Smg6	-0.239025	0.00760052	1	5.59159
Gm7694	0.374898	0.00306755	1	2.79004
Slc2a12	0.327064	0.0359239	1	4.57667
Stx6	-0.387249	0.00113662	1	6.23152
Kdm4b	-0.229616	0.00203715	1	6.62133
Mettl1	0.325621	0.0422344	1	3.05751
Psmc3ip	0.522568	0.00475464	1	1.38177
Adgre5	0.260105	0.0266897	1	3.71947
Tmem86a	0.221886	0.030784	1	4.3815
Carhsp1	-0.238674	0.00334502	1	6.01855
Dsp	0.217838	0.0491015	1	6.0598
Sdc1	0.547687	0.00967437	1	0.824937
Gm807	-1.38062	0.0162527	1	-1.20396
Fubp1	0.199916	0.0289704	1	5.99016
Gm10010	0.384228	0.00961944	1	2.90426
BC016579	2.07645	0.00278585	1	-2.13865
Lama4	0.309412	0.0238422	1	2.8329
Sh3bp5	-0.184166	0.0223394	1	6.99315
Arhgef10	-0.187503	0.0482939	1	6.10829
Tm4sf1	0.239608	0.0424301	1	3.94398
Gpr62	-0.340074	0.00638687	1	3.54674
6430548M08Rik	-0.397125	0.0318691	1	7.94891
Dsel	-0.44396	0.0203785	1	3.94745
Luzp2	0.259612	0.0110926	1	6.74611
Hspa5	-0.563185	0.0036739	1	7.70422
Gm37780	1.31966	0.0177332	1	-1.8552
Tipin	0.284282	0.0241842	1	3.34288
Kank1	-0.192049	0.0280902	1	4.92722
Adh1	0.874409	0.00688042	1	0.436053
C3	0.813359	0.00481814	1	1.07606
Osbpl6	-0.18741	0.0339917	1	5.27253
Cab39l	0.369756	0.00610025	1	5.68547
Vat1l	0.462289	9.90083e-05	1	6.21488
Glul	-0.184815	0.0123175	1	10.8793
Mr1	0.353114	0.0134902	1	2.96605
Cav1	0.505709	0.0338736	1	3.38045
Gabrb2	-0.204479	0.0149441	1	6.51359
Apobec3	0.342251	0.0489026	1	1.78445
Gabra1	-0.188146	0.0198165	1	7.87975
Crhr2	0.431917	0.00414898	1	2.34043
Inmt	0.81194	0.000100985	1	1.71996
Tecta	0.533441	0.048153	1	-0.0401476
Rcn3	0.362481	0.00191071	1	3.15834
Tax1bp3	0.381773	0.0106746	1	1.81777
Zfp579	0.826326	0.00405872	1	3.4164
Gm19721	1.45751	0.00740097	1	-1.71925
Kazald1	0.660141	0.000634882	1	1.15676
Col9a2	0.486078	0.0125064	1	2.53992
Lpar5	-0.657132	0.0430336	1	-0.292005
Igf2bp2	-0.786098	0.03545	1	-0.709751
Tprkb	0.241738	0.0117332	1	6.18292
AW554918	0.626636	0.00742913	1	3.40475
Agt	-0.500158	7.2351e-05	1	5.24864
Neu4	-0.271278	0.0372418	1	3.98023
Bsg	0.206975	0.0149588	1	8.66894
Arrdc3	-0.437537	0.0189764	1	5.50791
Plvap	0.367885	0.0135895	1	3.44229
Arpc5	-0.277973	0.00809235	1	7.2016
Elavl4	-0.290367	0.0110131	1	5.18784
Tjp3	0.422117	0.0459396	1	1.71562
Tmem88	0.605297	0.00209512	1	1.47989
Rpsa	0.146308	0.0460121	1	8.60031
Ttc21a	0.506902	0.0241986	1	2.62253
Tigd3	0.370411	0.0466577	1	1.44903
St6galnac4	-0.242499	0.0361265	1	5.23177
Slc35g1	0.709153	0.000313963	1	1.6831
Narf	-0.174938	0.0328771	1	5.91338
Skil	-0.256115	0.0144539	1	4.47117
Neto2	-0.271372	0.00596968	1	5.23486
Camk1g	-0.188613	0.0380642	1	5.09076
Zdbf2	-0.434539	0.02015	1	4.72107
Il11	0.848077	0.0429627	1	-1.44128
Zfp329	-0.344516	0.0144199	1	4.2949
Slc29a4	0.238833	0.0147448	1	6.09588
Bcl2a1d	1.16175	0.0219269	1	-1.74201
Gm8237	1.79068	0.00896591	1	-1.752
Ccdc170	0.452356	0.0415312	1	0.9473
Arhgef16	0.890294	0.000382941	1	0.392721
Gm43379	-0.398861	0.0443928	1	1.28764
Ctsh	0.389644	0.000299377	1	3.6178
Mtmr4	-0.289375	0.00485347	1	6.95678
Gli3	0.266327	0.0218204	1	3.61654
Fads3	0.197556	0.0159292	1	5.43262
Ppp1r9a	-0.311921	0.0344495	1	6.73894
Ece2	0.341594	0.00157528	1	4.9222
Zfp719	0.265103	0.0127024	1	4.35802
Hspb1	-0.717362	0.0124245	1	3.19769
1110012L19Rik	-0.221752	0.0406452	1	3.32885
Dnali1	0.551272	0.0063042	1	2.22161
Efhc1	0.491563	0.0293193	1	1.44697
Ppp2r2b	-0.234674	0.0110747	1	6.40654
Ctnna1	0.162258	0.0449753	1	6.24875
Rnasek	-0.431826	0.0482681	1	5.82793
RP23-207N5.2	-0.185636	0.0371999	1	4.98401
Gstt2	0.440408	0.0358378	1	1.51124
Metrn	0.334052	0.00112508	1	5.84795
Odc1	0.172639	0.0410263	1	6.2784
Zfp955b	-0.315119	0.0189001	1	3.29086
Rab39b	-0.187904	0.0271776	1	5.43873
Nde1	-0.185387	0.0498944	1	4.83648
Sds	-1.20042	0.0401292	1	-1.71256
Ccdc171	0.676089	0.000144943	1	1.3647
Wnt6	0.891816	0.0193784	1	0.258826
Rabgap1	-0.204033	0.0350021	1	6.36193
Map3k6	-0.450626	0.00428139	1	2.06813
Itpka	-0.219048	0.0164313	1	8.13708
Mcm2	0.283805	0.0229373	1	2.78199
Slc37a3	-0.289893	0.0077043	1	6.06562
Myo15b	-1.27144	0.0400121	1	-1.87283
Slc12a7	0.423942	0.00128698	1	3.57588
Zfp110	-0.251314	0.0429121	1	4.02977
Cldn2	0.637287	0.00112352	1	4.22691
RP24-259P13.3	-1.45275	0.0201199	1	-2.17704
Mthfs	0.519083	0.0100751	1	1.2973
Dcn	0.392982	0.0235694	1	5.67429
Tnnt1	0.737286	0.0246167	1	0.435154
Rd3	0.6928	0.00015788	1	1.7066
Abca2	-0.213791	0.00439575	1	8.83147
RP23-435E16.1	1.40363	0.0457803	1	-2.18075
Swap70	0.253441	0.00939664	1	3.78171
Cxcl9	2.4234	0.0388234	1	-1.92047
Cd180	0.499596	0.00885334	1	1.31788
Uba7	0.346822	0.0311336	1	2.08579
Acacb	0.411586	0.000770768	1	3.89006
Hist1h1d	-2.55457	0.00411367	1	-1.88664
Gria3	-0.253137	0.0350705	1	7.37637
Chordc1	-0.385412	0.0154323	1	5.41953
Sepp1	-0.204866	0.00962778	1	7.69013
Mob3c	0.346	0.0155955	1	2.40255
Cmc1	0.349538	0.00972926	1	2.39367
Pde10a	-0.258304	0.00143938	1	6.53745
AI427809	3.11388	0.000344858	1	-2.53413
Gm21981	-0.353994	0.0160321	1	5.52593
Arhgap29	0.22171	0.0494484	1	4.31664
Col3a1	0.545799	0.0150095	1	2.50411
Pcdhga8	2.4283	0.000225505	1	5.25503
Zfp451	-0.597544	0.010773	1	4.47233
Gm37885	-0.55072	0.00710659	1	3.49032
Tbx18	0.708104	0.000188627	1	1.53572
Fbxo2	-0.178271	0.0298728	1	6.89087
Slc22a18	0.687035	0.00280083	1	0.365858
Apela	-1.28351	0.0221366	1	-1.65251
Fastkd5	0.273649	0.0413637	1	3.22405
Scg5	-0.15465	0.0398176	1	7.23952
Chrdl1	0.638388	0.000264286	1	1.93024
Gm37894	1.34832	0.0131869	1	-2.05238
Azi2	-0.188305	0.0380144	1	5.27442
Lama2	0.227329	0.0335394	1	4.4483
Nts	-0.431908	0.00955602	1	2.45933
Donson	0.348924	0.00710174	1	3.25341
Il10rb	0.298209	0.0099465	1	3.25815
Slc28a2	2.00211	0.0223413	1	-2.78743
E130012A19Rik	-0.291769	0.00981243	1	4.89279
Sun2	-0.360716	0.0019349	1	4.94548
Ggta1	0.339612	0.0375984	1	2.39565
Fgfrl1	0.429183	0.000967259	1	3.63085
Accs	0.367964	0.0160963	1	2.12388
Tpd52l1	0.185676	0.0463823	1	4.68163
Syt4	-0.297683	0.00289618	1	7.02807
Itgb2	0.317242	0.0146112	1	2.76599
Kif18b	1.38927	0.00422196	1	-0.992174
Smagp	0.576428	0.00553161	1	0.691539
Gm10489	1.87995	0.0458594	1	-2.82282
RP23-425N12.2	0.38482	0.00727073	1	3.18471
Thsd7b	0.24003	0.0138082	1	3.87505
Gcnt4	0.553731	0.00437451	1	2.5459
RP24-179P9.2	-1.36289	0.0129409	1	-1.68284
Ccdc146	0.747126	0.00529241	1	0.574799
Fam84b	0.329957	0.00241592	1	4.84081
Xpnpep2	0.804122	0.0345511	1	-0.672656
Hes5	0.776712	0.00144495	1	3.14066
Glipr1	0.467149	0.0472321	1	0.312491
Gadl1	1.6525	0.0030242	1	-1.09082
Eif2b4	-0.252612	0.0141712	1	4.53136
Rassf3	0.260309	0.0104569	1	4.27829
Zfp239	0.347452	0.0345946	1	4.70899
Svep1	0.74899	0.00350068	1	1.11798
Slc44a5	-0.22708	0.049046	1	5.57906
Ubc	0.188256	0.0307657	1	7.43793
Gm13054	-2.13998	0.00142372	1	0.0464729
Celsr1	0.219179	0.025578	1	4.1862
4930430F08Rik	-0.243964	0.0381699	1	3.5129
Vwa5b2	-0.267719	0.00776491	1	4.75586
Mettl18	-0.48228	0.0101205	1	2.02603
Mdfic	0.928613	0.000224572	1	2.71648
Gm11128	1.14594	0.0201824	1	-1.35909
Bcl6b	0.694211	0.00193752	1	1.04723
Rnf146	-0.431403	0.00343101	1	5.33966
Asap2	-0.297942	0.00188447	1	5.39748
Gm37933	1.00519	0.0390299	1	-1.67509
Sap18	1.44172	0.00643206	1	3.97267
Pycard	0.560174	0.0013744	1	1.44851
Lgi4	0.355705	0.000520981	1	5.63134
Ttyh3	-0.154097	0.0480996	1	8.02373
Gm43071	-0.511751	0.0276735	1	0.475502
Lipt1	0.501896	0.0276813	1	1.74092
Myof	0.434325	0.00330885	1	3.54873
Gm10110	0.333097	0.00420305	1	3.67663
Tlcd2	1.14026	0.0191726	1	-1.59671
Cfh	0.409577	8.66089e-05	1	4.88954
Lppr5	-0.171895	0.0400811	1	5.58872
Prok1	1.85901	0.030436	1	-2.23043
1700001G11Rik	-1.87591	0.010726	1	-2.15291
Tph2	0.64505	0.00718134	1	0.398453
Pdf	-0.3803	0.0219285	1	4.35241
Clvs1	-0.31683	0.00106443	1	5.6768
Rcbtb2	0.232204	0.0444803	1	4.63933
Moap1	-0.26308	0.0286346	1	3.78445
Ikzf5	-0.210055	0.0203088	1	4.54364
Nnt	0.214854	0.0405922	1	4.41979
Abhd2	0.204847	0.0263594	1	7.40454
Dnah6	0.627346	0.0011437	1	3.12386
Pcdhgb7	0.387796	0.00183107	1	3.35135
Gm37963	0.445906	0.0386635	1	0.631499
Wnt10a	-0.454884	0.0241162	1	1.83385
Nrep	0.240586	0.0333378	1	5.84982
Ttc36	1.59053	0.00380303	1	-2.09408
Shroom3	0.384862	0.016675	1	2.8052
Tcf21	1.21693	0.0186193	1	-1.14128
Reck	0.259163	0.0242218	1	3.91345
Tle3	-0.266793	0.00265304	1	5.25988
Nxpe4	0.527777	0.000346138	1	3.42565
Lgals3bp	-0.354421	0.00857853	1	5.17239
Anxa5	0.335908	0.000115878	1	5.63117
Naalad2	0.529142	0.00770669	1	0.591915
Gchfr	1.39746	0.0114521	1	-1.81879
Gm43176	-1.92173	0.0230908	1	-2.4463
RP23-421O10.2	-1.96863	0.0435707	1	-2.6869
Lum	0.547091	0.000725262	1	2.39208
Bicc1	0.348109	0.0126529	1	3.2904
Tcea3	0.714245	0.0034992	1	0.710951
Nek5	0.770884	0.00370083	1	0.968524
Prr32	0.632339	0.00784856	1	3.2436
Itga5	0.49065	0.0085499	1	1.63685
Agbl2	0.365671	0.0361459	1	1.68765
Pyroxd2	0.580342	0.0303386	1	1.35992
Map7	-0.173934	0.0207676	1	6.42361
Pcdhga10	0.220531	0.0385725	1	3.66668
Dtymk	0.193944	0.0337982	1	4.44952
C1ql3	-0.185444	0.0190709	1	6.37155
Pmch	1.30994	0.0412401	1	-1.86082
Slitrk4	-0.262468	0.0259813	1	5.04182
Acpp	0.889029	0.0360871	1	-1.20446
Spink8	-0.323414	0.011793	1	4.0791
Fli1	0.364776	0.0249433	1	1.89598
Tmem125	-0.385542	0.0162896	1	3.16912
Scin	-0.780768	0.0404132	1	-0.704875
Gm26805	-0.420168	0.0382391	1	1.28145
Trip6	0.33014	0.021078	1	2.79516
Traf3	-0.214598	0.0140553	1	6.03257
Hsp90aa1	-0.219591	0.0203382	1	9.15784
Tmem184a	0.725811	0.00280864	1	1.02506
Ddx3y	-0.231986	0.0419493	1	5.34758
Laptm4a	0.171883	0.0267983	1	7.76467
Efhc2	0.568134	0.0131492	1	0.946934
Sod3	0.471718	6.85331e-05	1	4.31912
Ptgr2	0.313417	0.00268969	1	5.26039
Rlbp1	0.330965	0.000876726	1	4.2448
Plscr1	0.489196	0.00736308	1	1.34702
Naip5	0.493793	0.0198909	1	0.51506
Gm10244	-0.813361	0.0425082	1	-0.677215
Gnaq	-0.144249	0.0429096	1	8.14046
Rgs5	0.22803	0.00680164	1	6.42284
Etfb	0.240029	0.0126124	1	5.13742
Foxc2	0.956475	0.00909283	1	0.575376
Ccno	0.438087	0.0149051	1	1.44066
C1qtnf5	0.600976	0.000416574	1	3.99753
3010001F23Rik	0.880876	0.00698887	1	-0.04446
Ankrd13a	-0.259554	0.0027387	1	5.76047
Kcnb1	-0.157621	0.0485089	1	5.99039
Trem2	0.374861	0.00178665	1	3.94666
Gja5	1.09412	0.0317223	1	-0.661446
Hhex	0.822074	0.00699535	1	0.95946
Tgm2	0.290877	0.00142227	1	4.44066
Cdh5	0.238337	0.0350838	1	4.35256
Phkb	0.254931	0.00189908	1	5.23019
Pitpnm2os2	1.92327	0.0216205	1	-2.50708
Nfkbia	-0.344122	0.0305604	1	4.56419
Crb2	0.25706	0.0371822	1	3.84219
Tmem87a	-0.265632	0.0284431	1	4.99725
Nbea	-0.155974	0.0279208	1	8.6912
Gm15869	-1.78669	0.0391683	1	-2.62144
Rfx5	0.280257	0.0287238	1	4.21868
Gm16586	0.264315	0.0231259	1	4.54357
Nptx2	-0.387895	0.000268651	1	5.28261
4933411K16Rik	1.76211	0.0115133	1	-2.22192
Btnl9	1.60396	0.000391359	1	-1.14102
Cmtm5	0.222049	0.0126025	1	5.68272
Lat2	0.52335	0.019147	1	0.663938
Gm38037	-1.54182	0.0158298	1	-2.10795
2022-09-10	0.474238	0.00539524	1	2.77272
Des	0.578542	0.00373833	1	1.49686
Glb1l	0.349618	0.00789289	1	2.98894
H2-Q6	0.920414	0.00575646	1	0.479697
H2-Bl	2.0879	0.00269326	1	-2.04887
Taf1d	-0.337002	0.0495825	1	2.31891
Ltbr	0.250115	0.0306542	1	3.357
Gm42978	2.19725	0.0142159	1	-2.69069
Smad1	-0.216169	0.0184519	1	4.39044
Psd4	0.599837	0.0432727	1	0.140801
2022-03-07	-0.234973	0.0171214	1	5.0154
Rbms1	0.236519	0.0379385	1	3.83187
Tmem82	0.974059	0.016445	1	-1.3445
Ankrd34b	-0.641536	0.0359856	1	3.42631
Cetn4	0.430212	0.0219096	1	2.39485
Plekhf1	-0.524638	0.016628	1	2.68041
Myct1	1.22794	0.000787661	1	-0.332699
Zfp712	-0.43486	0.00859757	1	2.40422
Dusp27	0.97764	0.0335081	1	-1.05921
Mpzl1	-0.480377	0.00264704	1	4.65799
A230077H06Rik	0.399162	0.00652685	1	2.44314
Haus4	-0.451476	0.00666194	1	1.85496
4732491K20Rik	0.388748	0.0181596	1	1.65068
Shtn1	0.250089	0.0115188	1	5.10973
Gm38057	0.715422	0.0206589	1	0.283042
Wnk2	-0.192416	0.0202174	1	7.21653
Ythdc1	-0.193833	0.0412683	1	5.68587
Fam107a	-0.361678	0.000134958	1	8.80589
Etv5	-0.185385	0.0266493	1	6.37279
Adamts18	-0.743511	0.000668241	1	0.410889
Cd59b	0.745582	0.00519565	1	-0.299619
Adam12	0.277377	0.0420628	1	2.73347
BC034090	0.387953	0.00771608	1	3.59854
Icam1	0.423985	0.039734	1	1.78059
Sardh	0.255192	0.0161891	1	4.07533
Vmn1r90	-1.2589	0.0458321	1	-1.88874
Ppp1r3b	0.410361	0.0172684	1	1.93488
Slc25a18	-0.256182	0.0260834	1	6.15582
5830444B04Rik	-1.15554	0.00339439	1	-0.995973
F5	0.544869	0.00214486	1	5.49512
Gm16286	-0.542188	0.0303589	1	5.38123
BB031773	-1.45873	0.0194145	1	-1.83702
Zbtb16	-0.265535	0.00331337	1	6.01838
Gnrh1	1.30903	0.036541	1	-2.07122
Evi2b	2.03748	0.0375209	1	-1.45646
2810405F15Rik	-2.51834	0.0136666	1	-2.85547
Gm42715	0.321915	0.0133471	1	5.44532
Creb1	-0.282227	0.0063024	1	5.49201
Hirip3	-0.345671	0.00506959	1	4.20673
Gm43536	0.878476	0.00435614	1	-0.418242
P3h2	0.448045	0.00209145	1	2.47537
Frmpd1os	1.12136	0.0192868	1	-1.2573
Adamts4	-0.253374	0.0123567	1	5.17111
Abca7	-0.310788	0.0292317	1	4.82434
Tek	0.3655	0.000265143	1	4.19682
Lsm10	0.394066	0.00438928	1	2.94556
Gm13152	0.726691	0.0468492	1	-0.875526
Ddo	0.467143	0.000918813	1	3.33409
Lhb	1.16555	0.00320391	1	-0.692145
Myrf	-0.203067	0.0315886	1	6.48882
Ntn1	0.348643	0.00205434	1	3.75034
Cfap52	0.422557	0.00694388	1	2.5194
Atp8b1	0.634852	0.00230442	1	1.28015
Sfi1	0.394252	0.000347706	1	3.68171
Sfpq	-0.179693	0.0455249	1	7.26406
Slc16a2	0.30192	0.000807992	1	6.32019
Plek	0.239686	0.0317311	1	3.41339
Hexim1	-0.207983	0.0268305	1	6.20094
Tep1	0.328776	0.0304578	1	2.67773
Slc14a1	0.409271	6.33449e-05	1	4.15505
Rem1	0.700762	0.0141376	1	-0.159768
2700033N17Rik	-0.985488	0.0435924	1	-1.54619
Lrrc8a	-0.271461	0.0249464	1	5.45624
Gm21967	-0.442348	0.00325925	1	3.27551
Ptn	0.322947	0.00113863	1	7.50352
Hfe	0.302131	0.0379101	1	3.42615
St7l	0.199901	0.048192	1	4.33748
Penk	-0.247917	0.0471553	1	4.76843
Swi5	0.223154	0.0117902	1	6.59582
Hyal2	0.448145	0.00898732	1	3.07879
Zfp711	-0.290875	0.0343078	1	3.04239
Sap30l	-0.234274	0.0244314	1	4.26944
Moxd1	0.298404	0.0114157	1	3.29097
Scn3b	-0.168145	0.0419863	1	6.42807
Tctn1	0.222717	0.0153238	1	4.82591
Ptpdc1	-0.235952	0.0109091	1	5.34345
Cald1	0.183958	0.0416576	1	5.33996
Ovgp1	-0.746487	0.0298989	1	1.24818
Prom1	-0.363893	0.00138308	1	4.13051
Phospho2	-0.493169	0.000794412	1	3.91403
Aldh9a1	0.389356	5.56765e-05	1	5.11776
Nuf2	0.576102	0.0122745	1	1.66873
Mcm6	0.205408	0.0491369	1	4.26593
Clic1	0.331802	0.001416	1	3.62847
Rdm1	0.404479	0.00741774	1	2.59031
Ifi27l2a	-0.542348	0.0131441	1	0.960166
Cldn10	0.191565	0.0444006	1	5.0456
Cd68	0.307642	0.0131711	1	3.44229
Gm38120	2.41511	0.0170727	1	-2.62475
Pcdhgb8	2.83517	0.00956865	1	6.12954
Gm38124	0.791519	0.045716	1	-1.16843
Trove2	-0.262073	0.0144441	1	5.63573
Kdm7a	-0.296175	0.0304977	1	6.24754
Spred1	-0.198367	0.0263049	1	7.06449
Lcat	0.263916	0.00520622	1	5.12064
Poln	-0.975966	0.0103719	1	-1.25902
Specc1	-0.205506	0.0391144	1	6.68916
Kirrel	0.326185	0.0341154	1	3.32261
Phf13	0.407834	0.00265588	1	4.06172
Mbnl1	-0.407059	0.00911178	1	5.41251
H2-K1	0.231345	0.0299934	1	5.07387
Tcf4	-0.246838	0.0134144	1	7.37114
Nek8	0.418648	0.00415688	1	2.20114
Gm42730	-0.332099	0.0385315	1	2.99302
Slc16a9	0.408923	0.0071287	1	2.90417
Lrrk1	0.468005	0.000515434	1	2.77097
Dnaaf5	0.278136	0.0187974	1	3.43812
Zfp185	0.403318	0.0171512	1	2.80274
Man2b2	0.25223	0.00537971	1	5.07882
Sesn1	-0.274309	0.00151391	1	6.2503
Tcn2	0.332139	0.00422588	1	5.38657
Slc2a1	-0.261083	0.0124964	1	7.11147
Ctsc	0.256484	0.0198827	1	4.00058
Six5	0.417895	0.0275671	1	1.85612
Gm38155	-1.63748	0.0379314	1	-2.56444
Dpp4	0.444518	0.0364316	1	0.653503
4930594M22Rik	0.617449	0.0226476	1	-0.188201
Lhfpl2	0.182374	0.0439695	1	5.41612
C2	0.963555	0.0033003	1	0.876763
Epha6	-0.231089	0.0085678	1	5.99245
Scg2	-0.2315	0.00553106	1	7.66961
Olfml1	0.239515	0.0365853	1	3.65689
P4ha3	0.473982	0.0110952	1	1.86649
Ss18	-0.443123	0.0196843	1	5.01497
Cd300lg	0.964731	0.0169541	1	-0.182289
Mcpt4	3.37372	0.000217658	1	-2.07435
Plxnb2	0.179754	0.0220759	1	6.85343
Cldn23	-0.699006	0.00436242	1	-0.211813
2810407A14Rik	0.96296	0.00052416	1	0.31562
Slc5a11	-1.29921	0.0120636	1	-0.546501
Smyd1	0.75627	0.0124936	1	1.06958
Hmgxb4	0.603458	0.00116677	1	3.50465
Slc7a14	-0.150581	0.0476809	1	8.01212
Atp13a5	0.292691	0.0101201	1	3.90997
Egflam	0.366825	0.0406525	1	2.22382
Ispd	0.3223	0.0138155	1	3.16351
Gpr157	0.519679	0.00714423	1	1.53214
Kcnab2	-0.181951	0.0215433	1	9.78736
Uckl1os	-0.864933	0.0221988	1	-0.727626
Slc17a5	0.284847	0.0439616	1	4.18766
Mettl11b	-0.877557	0.00706942	1	0.37827
Pgpep1	0.227493	0.0279717	1	4.62755
Hk1os	1.02053	0.0010239	1	-0.692484
Wnt10b	-1.16077	0.00531967	1	-0.685041
Fntb	-0.247623	0.0428299	1	4.79025
Slc6a4	2.05479	0.00910545	1	-2.31753
Slc19a3	-0.377143	0.00620573	1	2.02213
Gm43759	0.467791	0.0308391	1	1.08771
Upk1b	0.801458	0.00160166	1	0.275147
Gbp10	2.39785	0.014659	1	-2.27373
Stom	0.291603	0.00514771	1	4.01138
Snx22	-0.380424	0.000842229	1	3.15938
Gng11	0.368809	0.0148466	1	2.67643
Selenbp1	0.212396	0.0317762	1	3.78334
Glipr2	0.459607	0.00805258	1	1.66796
3110082J24Rik	0.802672	0.00241604	1	0.139973
Tmod2	-0.154441	0.0300951	1	9.0912
Snph	-0.192527	0.0175847	1	8.11351
Gm10561	-0.374543	0.0292651	1	3.11353
Gm20033	-0.502525	0.0142681	1	2.16239
Kcnn3	0.258192	0.0152287	1	5.0584
Il12rb1	-0.885523	0.000297535	1	0.341596
Matn4	-0.248138	0.0226682	1	3.80218
Sdf2l1	-0.690597	0.00221073	1	3.88497
Serpind1	0.621651	0.00153526	1	1.90249
Gm12784	-3.00285	0.00091522	1	-2.65119
Atp2b1	-0.19931	0.00644394	1	9.59876
Arid5b	-0.392	0.00017712	1	4.35566
Dynlt1b	0.409184	0.0169001	1	1.79697
Colec12	0.291884	0.0233442	1	3.66488
Gm1698	-1.14491	0.0249945	1	-1.20615
Tmem52	-0.879898	0.000880544	1	0.424448
Slc6a11	0.291032	0.00404147	1	7.82344
Agpat2	0.510934	0.0113053	1	1.2818
Fras1	0.241281	0.0189419	1	4.96647
Sema3f	0.376857	0.024405	1	2.96548
Zfr	-0.182915	0.0241041	1	8.21806
Efs	0.226262	0.0354903	1	4.1996
Rab11b	-0.579456	0.0483026	1	6.19213
Smim1	0.369585	0.0304903	1	3.27497
Cobll1	0.27065	0.0108441	1	3.97348
Abhd14b	0.263235	0.0139403	1	3.93002
Malt1	0.434953	0.00127812	1	2.7086
6820408C15Rik	0.410484	0.0165746	1	1.39702
Mylk4	0.834911	0.0401513	1	-1.09947
Col4a3	0.475477	0.0150455	1	1.33619
Smo	0.225667	0.00784179	1	4.93835
Pcdha1	0.478298	0.0245059	1	1.64874
Chgb	-0.166632	0.0261356	1	9.30397
Muc15	2.52393	0.00816994	1	-2.78652
Gm21986	-3.00326	0.000187271	1	2.90768
Vasn	0.28594	0.0294299	1	3.88322
Papln	0.585351	0.0225665	1	0.373856
Clcn6	0.256949	0.0430085	1	6.79818
Manba	0.265681	0.0154206	1	3.6162
Zfpm1	-0.283154	0.00249778	1	5.3537
Col17a1	0.679501	0.016927	1	0.50543
Snn	-0.195813	0.00718765	1	8.02387
Fam117a	0.343555	0.0226617	1	3.26657
Irs2	-0.307368	0.000946019	1	5.85515
Col12a1	0.359969	0.0330606	1	3.34544
Thbs2	0.388298	0.00661382	1	3.16184
BC067074	0.574136	0.00380508	1	2.96942
Gpx8	0.587192	0.000258659	1	2.892
Srxn1	-0.212628	0.0034109	1	6.65682
Alox12b	-0.40315	0.00116198	1	3.23476
P2ry13	0.237461	0.0326283	1	3.7659
Dgkg	-0.157054	0.0402375	1	7.57895
Dmpk	0.27809	0.0399271	1	3.92128
Smox	-0.239409	0.0134837	1	5.35039
Adra1d	-0.169422	0.03944	1	6.05834
Trip13	1.20682	0.000250111	1	-0.629982
Klrg2	-0.692666	0.0435141	1	-0.668558
Gm37120	1.1461	0.00269622	1	-1.05503
Wdr26	-0.172198	0.043835	1	7.05644
Lox	1.40677	0.000568583	1	-0.136449
Pmaip1	-0.635807	0.0123725	1	0.269565
Abca8a	0.415683	0.000143236	1	3.68804
Sostdc1	0.834109	6.34396e-05	1	4.1881
Col4a5	0.466927	0.00173562	1	2.66302
Gm42756	0.566238	0.0119722	1	1.61094
Gm26881	0.496026	0.0332368	1	0.48191
Iqcd	0.502741	0.0439537	1	0.827589
Unc93b1	0.235407	0.0346344	1	4.24965
Rasl11b	-0.170945	0.0493556	1	5.91049
Stab2	-1.06122	0.0297948	1	-0.352744
Fam57a	0.252541	0.00962824	1	4.41681
Zfp758	-0.312327	0.0130548	1	2.65149
Papss2	0.354709	0.0031263	1	4.28431
2022-09-09	0.20124	0.0488129	1	6.30928
Lipe	-0.220907	0.0385061	1	3.55969
Slc3a1	1.34065	0.0484389	1	-2.22429
Plod1	-0.275126	0.00302006	1	4.9254
Slc27a5	1.00833	0.0293784	1	-1.1513
Plxnb3	-0.222463	0.0337389	1	5.08281
Arhgap4	0.446023	0.00563756	1	1.89938
Fgr	1.80958	0.00592097	1	-2.07576
Epha10	-0.186288	0.0366656	1	5.58766
Ogn	0.557638	0.00270664	1	2.86992
Amt	0.271371	0.00968994	1	4.46828
Morn3	1.02475	0.0154599	1	-0.291396
RP23-380L19.3	0.634558	0.000108802	1	3.04785
Cnih3	0.297993	0.0290541	1	5.73965
Ube2a	0.579261	0.0197966	1	4.39775
Rgs10	0.212849	0.0323948	1	4.24064
Vip	-0.294248	0.0152855	1	4.0243
Gng5	0.370638	0.00574839	1	3.05288
Igf1	-0.327539	0.0289047	1	2.71407
Ptprm	0.279097	0.00354374	1	4.98397
Svil	0.21666	0.0457481	1	3.73347
Gm38250	0.600434	0.0431017	1	-0.255947
Fcgrt	0.259874	0.0148264	1	4.38889
Has2	0.976222	0.0110904	1	-1.19878
Ctsd	0.20103	0.00372967	1	9.11975
Cbs	-0.468441	0.000135122	1	5.33388
Rsph1	0.37753	0.0129372	1	2.95643
Wdr4	0.208413	0.0419575	1	4.53579
Whsc1	-0.294843	0.0322455	1	5.55673
Gm3693	0.502605	0.0497155	1	0.130463
RP24-191L21.2	2.02466	0.0456317	1	-2.78455
Card14	-1.19063	0.000313721	1	0.433096
Drd5	-0.244309	0.0299941	1	4.25394
Gm29593	-1.03254	0.0357085	1	-1.62214
Dpy19l3	-0.162522	0.0422148	1	6.27101
Clic6	0.448266	0.015711	1	6.12575
Jag1	0.459895	0.000479108	1	3.29406
Gstm4	0.254437	0.035091	1	3.46353
Slc16a4	0.386805	0.0476122	1	1.93411
Vav1	0.28392	0.0407634	1	2.18293
Igf2os	1.04915	0.00459408	1	-0.54396
Meig1	0.568444	0.0397323	1	0.460692
Tcf15	-0.626404	0.0127783	1	0.460694
Commd1	0.282719	0.0318711	1	3.81123
Adamtsl2	0.32621	0.0110862	1	2.7739
Gstt3	0.561538	0.00580284	1	1.89567
Pole2	0.885317	0.0166423	1	-0.78714
Gxylt2	0.390879	0.0184524	1	1.52901
Dpysl5	-0.519932	0.00414719	1	5.46461
Agbl5	0.256165	0.0331309	1	3.34951
Emilin1	0.72314	0.000111902	1	2.20113
Prdx1	0.159879	0.0402556	1	6.79044
Murc	-0.627956	0.0352567	1	-0.533802
BC064078	0.415751	0.0271357	1	1.21712
Ralgps2	-0.201921	0.0493437	1	5.67082
Iqgap1	0.27059	0.00203234	1	5.03363
Slfn2	-0.541261	0.00377469	1	1.10695
Gm38300	-0.466498	0.027166	1	0.835721
Perp	0.306004	0.03704	1	3.21127
Gm7729	0.24427	0.0178582	1	3.56142
Pkd1l1	2.70082	0.00361558	1	-2.4799
Plekho2	0.368235	0.000826048	1	4.17492
Lbp	0.560022	0.000548	1	4.73667
Mgmt	0.622335	0.0445976	1	-0.101357
Sntb1	0.346917	0.0494281	1	2.51523
Glyat	-1.78227	0.0137723	1	-2.2684
Galnt15	-0.52571	0.00953543	1	2.50858
Btd	0.232805	0.0412089	1	3.93266
Mamdc2	0.612729	0.00207856	1	1.24068
S100b	0.305198	0.000355556	1	6.55827
1700003F12Rik	-1.23552	0.0360722	1	-1.65243
Sfrp5	0.735598	0.000778648	1	1.48253
Tsku	0.557289	0.00306951	1	1.60458
Casp6	0.364595	0.0185874	1	2.16584
Tlr2	0.575158	0.0136257	1	0.688109
Ncoa7	-0.170885	0.0482142	1	6.01644
Tox3	-0.310175	0.0160412	1	3.17165
Tmem221	1.14491	0.00297212	1	-1.05439
Pigh	-0.26094	0.01302	1	3.52594
Hmha1	0.261544	0.0278639	1	3.28967
Chrm5	-0.672862	0.00264859	1	1.62791
A730036I17Rik	0.565663	0.0247854	1	0.350832
Steap3	0.469638	0.000101132	1	3.1945
3110009E18Rik	-0.616047	0.0393606	1	-0.34546
6330562C20Rik	1.03126	0.0105573	1	-0.913206
Tmem194b	0.639444	0.00173416	1	1.74766
Maob	0.199877	0.020091	1	4.86822
Avil	1.01678	0.0488835	1	-1.46499
Lepr	0.547401	0.000882633	1	2.62111
Fscn2	1.15922	0.00916533	1	-0.72959
4930456G14Rik	0.781605	0.0104258	1	-0.448286
Cnn2	0.395565	0.0198154	1	2.97081
Pagr1b	0.830422	0.0466725	1	-1.20533
Dag1	0.244548	0.0182668	1	7.03255
Slfn5	0.338453	0.0454129	1	2.4187
Gm42414	-1.16646	0.00924984	1	-1.09818
Gm29253	2.81732	0.0106467	1	-0.770017
Sema6c	-0.192497	0.042606	1	4.46196
Ephx1	0.273085	0.00358008	1	5.46265
Foxf1	0.541673	0.0273063	1	0.137736
Cyp4f15	-0.428582	0.00104441	1	3.95257
Usp20	-0.223745	0.0345542	1	6.48811
Zfp62	-0.586802	0.0402887	1	2.39191
Gyltl1b	0.491841	0.0304483	1	1.07636
B230206H07Rik	0.741517	0.0021764	1	1.92393
Pipox	1.09996	0.000187767	1	0.501699
Hnrnpl	0.155868	0.0444001	1	7.17678
P2rx6	0.490145	0.0182696	1	1.43601
Abat	0.2141	0.0178729	1	8.26174
Fam43a	-0.326876	0.0014374	1	3.8622
Atp7b	0.313655	0.0479892	1	2.05748
Lrrc42	0.315873	0.00497702	1	4.16295
Arhgap18	0.392869	0.00176905	1	2.88158
Thbs1	0.452639	0.00678126	1	2.77626
Cutc	-0.346407	0.021239	1	2.22312
Sparc	-0.207816	0.00830804	1	8.5152
C030005K06Rik	0.593232	0.0475411	1	-0.174203
Myo5c	0.561678	0.00470652	1	1.62985
Lgi3	-0.192679	0.0317728	1	7.29815
Lurap1l	-0.180905	0.0373954	1	5.06362
Jam3	-0.238894	0.0129591	1	5.15497
As3mt	0.452837	0.000343151	1	3.37547
Rhoh	-0.566329	0.0428399	1	-0.120244
Pds5a	-0.344502	0.00336925	1	5.63012
Dmrta1	-1.92175	0.000873416	1	-2.02399
Eps15	-0.220795	0.0251873	1	7.62274
Ttc39a	0.740178	0.000115861	1	1.25555
Arpp21	-0.199007	0.0350164	1	7.08819
Serpina9	1.58449	0.0431295	1	-2.20249
Kcnj13	0.620162	0.000146242	1	4.60816
Rpl36a	-0.462637	0.019362	1	2.95093
Vwf	0.445739	0.00226458	1	5.19137
Prkacb	-0.381615	0.0408714	1	8.03685
Amer1	0.234507	0.039696	1	3.64462
Zfp953	-0.844653	0.00100092	1	0.11319
Gm43032	-0.376851	0.0313762	1	1.48666
Oxct1	0.328016	0.00951907	1	7.64592
Gstm2-ps1	0.257904	0.0180878	1	3.89668
Tmem72	0.839312	6.0865e-05	1	5.14264
Angpt2	0.509384	0.036107	1	1.14179
Gstp2	2.3947	0.000714099	1	-2.27037
Lama5	0.317363	0.00107768	1	4.87883
Rgs17	-0.229163	0.0477105	1	5.32722
Eef2kmt	0.382661	0.0164372	1	2.42691
Gramd1c	0.461421	0.0136685	1	1.53447
Gsta4	0.24372	0.00616469	1	5.34481
Elovl5	0.177351	0.0389171	1	5.99561
Asrgl1	0.240244	0.00143278	1	7.77296
Slc22a6	0.711425	0.00156001	1	3.02465
Fcgr2b	0.431405	0.015723	1	1.97848
Adcy9	-0.175701	0.0333633	1	6.94421
Oxt	-1.07025	0.0323877	1	-0.296028
Lgals9	0.305096	0.013235	1	3.15374
Ppm1m	-0.252736	0.0141497	1	4.34855
Mroh8	-0.878302	0.0122001	1	-0.471339
Tnfrsf9	-0.778515	0.0378194	1	-1.16654
Slc4a2	0.374945	0.00336433	1	6.26375
Serpinb1a	0.497208	0.00145561	1	3.09865
2022-09-11	0.159529	0.0467645	1	6.42229
Gssos2	-0.90137	0.0102214	1	-0.544708
Gm26912	-2.15366	0.0273355	1	-2.59291
Gm9946	1.68277	0.000612128	1	-1.02043
Cxcl12	0.34674	0.000293233	1	6.06072
Erbb3	-0.379829	0.00364636	1	4.19095
1700029J07Rik	0.401473	0.0213732	1	1.82795
Enpp1	0.573379	0.0134085	1	2.46363
Itm2a	0.333411	0.000909225	1	5.902
Fscn1	-0.332996	0.0393384	1	7.27608
Zc3h12a	0.553442	0.0146652	1	0.590392
