# Supplementary material for: MPC-n (IgG) improves long-term cognitive impairment in the mouse model of repetitive mild traumatic brain injury
Source: BMC Med. 2023 May 30;21:199. doi: 10.1186/s12916-023-02895-7 (PMC10228048; doi:10.1186/s12916-023-02895-7)
Supplement: Supplementary file 5 — Additional file 5: Table S3. All differentially expressed genes between the MPC-ngroup and the rmTBI group. [file 12916_2023_2895_MOESM5_ESM.xlsx]

## Sheet: 0_filter
Tag	logFC	pvalue	FDR	logCPM
Plin4	1.73805	3.80095e-15	7.27046e-11	3.42483
Lfng	0.499172	1.13466e-08	0.000217026	4.5853
Gm11681	-1.08487	1.23963e-07	0.00237092	1.37805
Gm42644	0.755098	2.51119e-07	0.00480265	2.87932
Hif3a	0.656734	7.08248e-07	0.0135445	3.42804
Pfkfb3	0.508326	9.28478e-07	0.0177553	5.38788
Gucy2e	-1.15955	1.20605e-05	0.230622	2.03919
Stkld1	2.72411	1.28232e-05	0.245193	-1.72958
Sun2	0.468111	2.09252e-05	0.40009	5.01292
Gm4952	-2.75339	3.15044e-05	0.602332	-1.86066
Fbxw23	2.74149	3.45631e-05	0.660778	-1.76508
Zfp12	1.33503	3.78439e-05	0.723461	4.203
Msh5	-1.80956	5.20132e-05	0.994284	-1.25316
Tmem68	-0.298606	0.00131504	1	4.88991
Chrd	0.174859	0.0467754	1	5.9727
2610507I01Rik	-0.277212	0.0409765	1	2.80719
Mkrn3	-0.487381	0.0165658	1	0.506449
Atp8b4	1.89761	0.0316438	1	-2.69956
Nnat	-0.378766	0.0151273	1	7.09887
Blcap	-0.155294	0.043376	1	6.86453
Gm10605	-0.298624	0.0240215	1	2.92032
RP23-45G16.11	-2.57153	0.00667059	1	-2.51692
Arf2	-0.210581	0.0453049	1	5.6167
Gm3764	0.257116	0.0108749	1	5.90402
Gm5105	-1.35589	0.0336717	1	-2.18637
Zkscan16	-0.280271	0.00188366	1	5.05297
Nckap5	-0.235292	0.0491398	1	2.57095
Fbxo33	0.37348	0.0405557	1	4.98546
Dio3	-0.577969	0.0350938	1	2.03076
Vimp	-0.193803	0.0482675	1	5.04726
Yrdc	0.299	0.0108703	1	4.07834
Traip	0.314008	0.00454835	1	4.14016
Dnah17	-1.25702	0.0167621	1	-1.67527
Map4k2	0.243697	0.0038029	1	5.72198
Gm13112	1.32175	0.0251875	1	-1.64764
C330021F23Rik	1.43492	0.00894023	1	-1.5668
Zhx3	0.187423	0.0170129	1	6.64048
Ccdc14	-0.38323	0.0491047	1	1.54041
Aqp9	-0.484549	0.0249676	1	0.773398
Prickle3	0.596846	0.0152173	1	0.752541
Nbeal2	0.245978	0.0191846	1	4.27317
Tns1	0.219017	0.0210181	1	6.30367
Gm43481	0.359444	0.0174721	1	1.909
Gpr160	1.0185	0.00342217	1	-0.13059
Sugct	-0.395181	0.0175721	1	1.6137
Pabpn1	0.17584	0.0381463	1	5.77053
Limk1	-0.376273	0.00295848	1	5.43445
Cd63	0.177894	0.0430437	1	6.21974
Gm10083	1.11105	0.00188829	1	-0.956709
Daam2	0.186075	0.0182388	1	7.1238
Amigo1	-0.960144	0.00157626	1	5.83455
Lrig1	0.251171	0.0331914	1	5.15649
Hist3h2ba	-0.200633	0.0345446	1	3.84785
L3mbtl3	0.265698	0.0250225	1	4.48111
Panx2	0.284724	0.00378003	1	6.91831
Gpnmb	0.34364	0.00737056	1	3.06891
Bcl2l2	-0.904797	0.0076494	1	6.52851
Sdc4	0.285754	0.000615909	1	6.41505
Negr1	-0.186588	0.0454405	1	6.97838
Cyp2d22	0.178722	0.0492084	1	5.45605
Tarm1	-1.53272	0.0174968	1	-2.185
C530005A16Rik	-0.300108	0.0493877	1	2.33001
Ttll4	0.495558	0.000534033	1	4.07209
Noct	0.680652	0.024628	1	5.59059
Tgfb1i1	-0.438721	0.0135335	1	3.03078
Itga10	0.569287	0.00171849	1	1.42029
Pla2g3	0.732224	0.000304678	1	0.880275
Cd200r4	1.75462	0.0442762	1	-2.76842
Nrde2	0.212969	0.0364876	1	4.43799
Dnah14	-2.1379	0.021837	1	-2.35514
Gm973	-0.249851	0.0345554	1	3.04409
Ripk1	0.32563	0.037023	1	2.20149
Cyp51	-0.165192	0.0467328	1	5.75367
Gm43808	-2.34244	0.00959504	1	-2.63519
Arhgap12	0.195144	0.0344905	1	5.35106
2310014F06Rik	-3.39452	0.000375989	1	-2.70288
Ide	-0.225673	0.0351935	1	6.36647
Fmo2	0.633814	0.0123732	1	1.62185
Echs1	0.288601	0.0256568	1	5.46176
Taf9	-0.282439	0.0240378	1	3.37124
Cog5	-0.28259	0.025257	1	4.93344
Gm37015	-1.7211	0.0429576	1	-2.43313
Snx3	0.385013	0.00382585	1	6.70548
4930404N11Rik	-1.65939	0.044498	1	-2.60515
Gbgt1	0.558533	0.0423331	1	-0.102305
S100a13	-0.28588	0.00668017	1	3.99065
Zfp444	0.289455	0.0440888	1	4.42363
Krt15	-0.865437	0.0133927	1	0.0374439
Zbtb20	-2.17543	0.00595475	1	6.95056
Plcxd3	-0.719077	7.15712e-05	1	2.10817
Idh2	0.184314	0.0290842	1	5.7199
Rhcg	-0.967645	0.0265482	1	-0.94674
Lrp2bp	-1.12707	0.0272978	1	-1.58654
Gm5424	-0.196795	0.0433011	1	4.33738
Ccl24	1.38214	0.0449869	1	-2.27744
Idi1	-0.335402	0.0012907	1	4.90109
Srprb	0.351153	0.0494296	1	5.42751
Spa17	-0.534976	0.0170103	1	0.934948
Hs3st1	0.54694	0.000164871	1	3.91157
C030034L19Rik	1.57574	0.0497822	1	-2.5723
Phospho1	-0.373215	0.0477182	1	2.6462
2900037B21Rik	1.28358	0.0315485	1	-1.89158
Ly6h	-0.311745	0.00147145	1	6.99972
Gm13016	-1.17691	0.0483759	1	-1.39529
Gm6498	-2.30404	0.0187254	1	-2.84063
Gm37069	0.315077	0.0440203	1	2.42935
Usp54	0.147483	0.0426853	1	6.48798
Zfp84	-0.239275	0.0163827	1	4.10663
Gm17473	-3.07083	0.000340234	1	-2.23314
Hist1h1c	-0.307672	0.0180031	1	4.42553
Arhgap26	0.544736	0.0437874	1	5.90712
Gm19817	-1.58524	0.0148188	1	-2.27799
2610318N02Rik	-1.93554	0.000437669	1	-0.989997
Avpr1b	0.899179	0.0197696	1	-0.463745
Afmid	-0.625476	0.037225	1	1.00544
Birc5	-0.789944	0.0236233	1	-0.348379
Ankrd55	-0.420105	0.029717	1	1.77086
Gm9994	1.70981	0.0441488	1	-2.66726
Gm42890	0.645572	0.0227098	1	2.04739
Gm42607	1.8488	0.0120531	1	-2.45666
Nmur1	1.65298	0.0333876	1	-2.15942
Fbxl12os	-0.452249	0.0464069	1	0.613977
Wdr90	0.277742	0.00453868	1	4.24621
Slc25a1	-0.224592	0.0485159	1	5.16851
Fsd2	-0.841139	0.0405616	1	-1.19883
Zfp820	-0.822991	0.0242508	1	-0.83698
Fosb	-0.506853	0.000923389	1	2.97273
Tubb2b	-0.24428	0.00377825	1	7.75286
Luzp1	0.589038	0.00959949	1	6.89476
Abhd15	0.517786	0.0332033	1	0.49423
Tsc22d3	0.345214	0.00202444	1	5.78194
Pla2g2f	0.365798	0.028652	1	2.338
Parp11	-0.217402	0.0169423	1	4.29908
Slc9b2	-0.473226	0.0434562	1	1.01694
Gm15751	-1.27272	0.0346602	1	-2.05556
Fyttd1	0.416049	0.0272528	1	5.00829
Cntnap4	-0.292034	0.0112227	1	4.66314
Gm37111	0.436019	0.0281641	1	0.715138
5330425B07Rik	2.41019	0.0119771	1	-2.66852
Gm42819	-1.08438	0.0462737	1	-1.95
C030047K22Rik	-2.64537	0.000272173	1	-2.25856
Nlrp5-ps	-0.94788	0.00873686	1	-1.11584
Gys2	1.13729	0.0429843	1	-2.1566
Prr5	0.319214	0.00970877	1	3.23324
C2cd4c	-0.241615	0.0162691	1	4.12519
Rin2	0.234396	0.00844697	1	5.29662
Star	0.733847	0.0019516	1	0.32155
Creld2	0.230296	0.0211054	1	3.81592
Gm20426	-2.67374	0.0135054	1	-2.99065
Robo3	0.319245	0.0416375	1	4.09135
Hpcal1	-0.186841	0.0350964	1	5.75328
Nsun6	-0.346876	0.0138142	1	2.36779
Camk2n1	0.199762	0.0128578	1	9.32358
Dagla	0.274641	0.0166396	1	7.09343
B230319C09Rik	-1.0744	0.0354168	1	-1.40457
Gm2885	-0.702723	0.0176748	1	-0.132134
Top2a	-0.454868	0.0196991	1	0.951783
Ly75	0.385176	0.0186338	1	1.2949
Hnmt	-0.297303	0.0393106	1	3.52565
Apoc3	1.09466	0.0101969	1	-1.57054
Heg1	0.307247	0.0151605	1	5.27341
Gm8369	-1.23255	0.0403966	1	-2.07879
Gm26582	-1.20752	0.0251081	1	-1.75551
Pou3f1	0.212626	0.0431446	1	5.7832
Gm43254	-0.43929	0.0176672	1	1.25776
A930018M24Rik	0.560726	0.0235321	1	0.19823
Gm37140	2.09486	0.0313792	1	-2.79987
Styxl1	-1.22401	0.000896862	1	-0.948295
Smim3	0.220151	0.0385747	1	3.76519
Gm10564	-1.02752	0.0451526	1	-1.85831
Nol4l	-0.166281	0.0357605	1	6.27742
Mybpc3	1.25766	0.0367606	1	-1.74492
RP24-503A2.8	-2.32025	0.000754501	1	-2.11937
Eapp	0.392035	0.0201937	1	4.5918
Gm16675	-1.87455	0.00130693	1	-1.91618
Lrch4	0.585128	0.00932303	1	1.92675
AI480526	0.279563	0.0249721	1	4.05579
Ifitm1	0.35739	0.0430899	1	2.39275
Cysltr2	-1.49958	0.00313636	1	-1.36212
Wdhd1	-0.298092	0.0300291	1	2.8742
Gm16701	-1.17333	0.0165412	1	2.36662
Zfp366	0.353542	0.0445598	1	2.07421
Col6a5	-0.683167	0.00308679	1	0.998231
Tg	-1.4009	0.0128944	1	-1.5227
A830009L08Rik	1.14928	0.00593789	1	-0.771943
Mtap	-0.25765	0.0352266	1	3.40539
Birc3	0.400585	0.0312639	1	1.03556
Gtf2i	0.315194	0.000515586	1	7.77357
Pcdha4	0.567033	0.0465019	1	2.24359
Gm37174	0.510977	0.0418287	1	0.20397
Zcchc5	0.371818	0.0408954	1	2.39578
Slc25a40	-0.313853	0.0269326	1	2.92973
Hist1h4c	-1.70782	0.0140397	1	-1.9325
Zfp433	-0.664501	0.0318658	1	-0.254731
Cited4	0.687238	0.00386312	1	0.994901
Pcnxl4	-0.164926	0.0410627	1	5.35627
Gm28928	-1.36559	0.0146649	1	-1.67306
Atp10a	0.288677	0.0385022	1	4.12514
Trim39	0.29498	0.0391175	1	4.22123
Epb41	0.214451	0.0376231	1	4.61462
Eml1	-0.194636	0.0330257	1	5.87131
Tprn	0.254959	0.0116799	1	4.58927
Rxfp3	-0.38419	0.0145164	1	2.79767
A530041M06Rik	0.97226	0.0378548	1	-1.73298
Slc25a48	1.52167	0.0311838	1	-1.6946
A930011G23Rik	-0.656121	0.0248637	1	-0.228182
Pygl	-0.295422	0.0355485	1	2.47712
Fam133b	0.467723	0.00317975	1	4.11858
Hist1h1e	-1.07658	0.00179239	1	-0.840229
Pfkfb2	0.214949	0.033434	1	5.07425
Mertk	0.231345	0.0290734	1	5.60971
Arrdc2	0.34969	0.00496005	1	3.75752
Fgfr3	0.387322	0.000174233	1	6.61626
Bloc1s6	-0.636952	0.00644276	1	3.71999
Gm37242	1.39689	0.0306523	1	-1.966
Cyp2j13	-1.88192	0.039903	1	-2.80338
E230016M11Rik	-0.715116	0.00224332	1	0.691029
Cldn34c1	0.745312	0.0260639	1	0.373788
Myo1f	0.29701	0.0484664	1	2.08819
Mbp	0.221458	0.0136236	1	9.45218
Fam83d	0.593543	0.00228704	1	1.29964
Gm10785	-1.11918	0.0470485	1	-1.75251
Tnfsf13	0.581297	0.0395914	1	-0.163936
Ephx2	-0.199155	0.0413308	1	4.40367
Lrrc47	-0.748624	0.00371318	1	5.13421
Prkab2	-0.387793	0.00731471	1	4.76751
Sspo	0.626944	0.000562847	1	1.9797
Pirb	0.81784	0.013343	1	-0.795471
Gm37255	-1.4723	0.0350069	1	-2.13595
Mybph	-1.21	0.0213602	1	-1.47817
Zfp653	0.230066	0.0194404	1	4.39847
Spire1	0.378431	0.0116925	1	6.97176
Atp8a1	0.50173	0.00140202	1	7.17661
Gm10044	-1.26583	0.0303869	1	-2.07403
Apold1	-0.36385	0.0344468	1	1.79486
Lrrc61	0.559098	0.0135693	1	3.94196
Adhfe1	-0.336163	0.000779254	1	4.36339
Mybl1	-0.461116	0.0275994	1	0.907323
Gm21781	0.223166	0.0448471	1	3.7186
Adprhl2	0.328149	0.0111934	1	4.70392
Pde9a	-0.244034	0.0251937	1	3.95226
Gm28062	-2.00158	0.000258845	1	2.69715
Capn11	-1.11949	0.0427988	1	-0.483253
Tmem139	-2.89943	0.00270193	1	-2.58146
Bloc1s5	-0.206984	0.0363115	1	3.93692
RP23-251M14.4	1.70601	0.00546876	1	-2.11209
Nfe2l1	-0.944563	0.00100174	1	6.63054
Ssh3	0.287137	0.0039074	1	4.81021
Susd3	0.361019	0.0477409	1	1.24955
C3ar1	0.721267	0.000519544	1	1.61359
Wbscr27	-0.562306	0.0421148	1	2.30579
mt-Nd6	-0.218571	0.0431124	1	5.71529
Gm29340	1.76813	0.0432368	1	-2.43352
Atp1b2	0.148036	0.0435308	1	9.15926
Esco2	-1.33142	0.0379292	1	-2.11733
Trappc13	-0.169316	0.0457984	1	5.33511
Pik3r6	-0.420564	0.0108052	1	1.53939
Bend6	0.642724	0.00396132	1	5.49995
Dcps	0.231476	0.0396769	1	3.73449
Gm43674	-0.726549	0.046765	1	-0.130315
Ribc2	-0.933367	0.0174946	1	-1.33119
Gm5127	1.46023	0.0209458	1	-2.09049
Ifnlr1	-0.732352	0.0268583	1	-0.934135
Tjap1	0.238758	0.0235635	1	4.25264
Gm13572	1.68496	0.0255206	1	-2.66771
A330015K06Rik	0.482489	0.0274635	1	1.31841
Snx29	0.216179	0.0475153	1	3.42045
Oxgr1	-1.19015	0.0129142	1	-1.77151
Mef2a	-0.309768	0.0343108	1	7.02595
Trim40	2.02694	0.00941377	1	-2.27673
Josd2	0.162178	0.0432115	1	5.20299
1700023F06Rik	-0.509809	0.0351816	1	0.347957
Nfatc4	0.417091	0.022859	1	1.69333
Gm43737	0.259684	0.0139251	1	3.4952
Trank1	0.302759	0.0354226	1	8.06752
Naa25	0.244046	0.0470693	1	5.46329
Gtsf1l	-0.784134	0.0416678	1	-1.19661
Ccl5	-1.55844	0.00347028	1	-1.8403
Clasrp	0.238323	0.00568757	1	5.29111
Lap3	-0.227333	0.00370661	1	5.735
Elf4	0.376916	0.0487506	1	1.42392
Car5a	1.02851	0.00596866	1	-1.12377
Cyp3a13	0.782767	0.00993044	1	-0.0685735
Kcnt1	0.215868	0.0275474	1	5.59547
Tcaim	-0.204764	0.0273416	1	4.14724
Gm26965	1.5774	0.027424	1	-0.209466
Gm38227	2.52592	0.0057618	1	-2.63299
Gm38391	-0.567628	0.0183994	1	0.153227
Agl	-0.322914	0.000790861	1	5.44566
Abl1	0.830504	0.00431151	1	5.84116
Gm15506	0.975238	0.00220552	1	-0.601927
Avp	-1.01113	0.0235846	1	-0.332675
Lrg1	0.645023	0.00388001	1	0.551559
Gm20683	0.206351	0.0392192	1	5.00172
Crybg3	0.255552	0.0435697	1	2.85169
Mina	-0.238205	0.0292206	1	3.53473
Mut	-0.194315	0.032288	1	5.15387
Fam150b	-0.431065	0.0149933	1	1.28907
Cmip	-0.541865	0.000861988	1	7.75133
Arl4d	0.268775	0.0281695	1	3.89503
Col11a2	0.265587	0.0242148	1	4.74939
Nsmce2	-0.191878	0.0400307	1	3.90539
Scml2	-0.662766	0.0398267	1	-0.212881
Sag	0.4879	0.0236408	1	1.2198
Sult1a1	0.326636	0.0314479	1	3.14709
Gm28322	-1.63525	0.0245643	1	-2.23433
Gm37407	-2.48976	0.00196692	1	-2.37645
AU040972	1.54686	0.00866618	1	-1.90973
Krt28	2.36634	0.0021397	1	-2.54315
Slc8a1	-0.22656	0.00878843	1	5.25295
Ciart	0.561476	0.000552245	1	3.36732
Gabrd	0.210935	0.0461512	1	5.14586
Pdgfc	0.349953	0.0168911	1	2.96514
Plod2	0.288736	0.031192	1	2.9238
Zfp583	-0.335171	0.0218537	1	2.16976
Gm7120	0.64883	0.00582968	1	2.36952
Slc25a31	-1.99799	0.033333	1	-2.43689
Scrn3	-0.22101	0.0349196	1	5.04457
Sox15	-1.80852	0.0409663	1	-2.66681
Tmem182	1.39689	0.0138879	1	-1.73179
Gm43333	1.88224	0.00198072	1	-1.86984
Gm9947	-0.782724	0.00723847	1	-0.400014
Kcnj15	1.64818	0.0439258	1	-2.43159
Olfr61	-1.85883	0.034004	1	-2.64048
BC026585	-0.238568	0.0386317	1	3.52469
Acrbp	0.341006	0.0491767	1	2.03557
Gm5977	-1.68864	0.00678445	1	-0.190293
Mmab	-0.206297	0.0337165	1	5.09923
Zfp442	-0.489432	0.0321485	1	0.984218
Lgals1-ps2	1.29286	0.0201115	1	-1.81805
1700112E06Rik	-1.40799	0.000152399	1	-0.839702
Izumo1	1.84541	0.0121642	1	-2.35104
H1f0	-0.165683	0.035066	1	6.63801
Anln	0.270336	0.0356055	1	5.05708
Synpo	-0.370137	0.0478303	1	7.04282
Ak4	-0.287329	0.0478578	1	3.48153
Uxs1	-0.293917	0.011609	1	4.95834
Gm21985	-2.99262	0.000459624	1	-0.561138
1810014B01Rik	-0.426483	0.0301352	1	0.776697
Acp6	0.258693	0.00871283	1	3.81251
Tmem144	0.184121	0.0471396	1	3.97276
Zfp36	0.271803	0.047422	1	2.83251
Gm11131	1.09312	0.0447065	1	-1.76631
Gm13630	1.23387	0.000391909	1	-0.790981
Slit2	-0.189782	0.0316513	1	5.53761
Gm26675	-1.13873	0.00458443	1	-1.09587
Gm43844	1.01761	0.0374346	1	-1.36187
BC049352	-1.33371	0.0300087	1	-1.9115
C130013H08Rik	-0.386321	0.049872	1	1.088
Zfp961	-0.605715	0.0218367	1	3.17861
Gpr17	-0.196984	0.0277724	1	6.35702
Gm37509	0.861341	0.0134325	1	-0.58507
D930036K23Rik	-0.702154	0.0234347	1	-0.101504
Gbx2	1.20998	0.0473749	1	-1.40705
Cd2bp2	-0.53502	0.000632739	1	5.81101
Llph-ps1	2.08455	0.0102168	1	-2.63348
1700028P14Rik	-0.59875	0.0166521	1	0.306612
Chst8	-0.47236	0.0141692	1	4.34734
Gm21814	-1.02849	0.0493911	1	-1.84039
Rps4l	-0.192122	0.0490953	1	5.27618
Hopx	-0.302476	0.013851	1	5.86459
Psmb7-ps2	1.93765	0.0131742	1	-2.42913
Zfp664	0.861298	0.0442322	1	6.24781
Ramp3	0.435473	0.0188858	1	3.03174
Gm26684	0.89889	0.0409782	1	-1.09945
Hrsp12	-0.270498	0.0148625	1	4.44267
Ccpg1	0.346122	0.00617509	1	4.78268
Tnfsf10	-0.399065	0.0161329	1	2.02276
Irf5	0.395804	0.00591618	1	2.09891
Klhdc10	0.339176	0.00313563	1	6.4986
Mapk12	0.352618	0.0478423	1	2.10965
Gucy2f	-0.61254	0.0360171	1	-0.0551625
Rpusd3	0.216442	0.0347963	1	3.47408
Tmem163	0.311127	0.00609755	1	3.3922
Gdpd2	-0.269505	0.0306852	1	2.9881
Tpra1	0.213548	0.0386164	1	3.96126
Gm26695	1.53139	0.0275154	1	-2.0712
RP24-174G2.1	0.271977	0.0374765	1	2.91043
A430093F15Rik	-2.74911	0.00453103	1	-2.66936
D630036H23Rik	-1.29357	0.0124843	1	-1.21524
Gm29483	-0.509941	0.0289523	1	0.161077
Cebpd	0.250819	0.0456424	1	3.77555
Bzrap1	0.202783	0.0294602	1	7.60525
Ctns	0.427166	0.0142237	1	4.00083
Slc25a25	-0.606839	0.000142792	1	5.43272
Zfp536	-0.246842	0.0264558	1	4.47819
Actg2	1.33127	0.0180236	1	-1.60143
Ppp1r14b	0.358545	0.010691	1	3.11383
Gm29125	-2.13113	0.032968	1	-2.91208
Cacnb4	-0.380648	0.0485393	1	6.66079
Ptger2	-0.915	0.0220275	1	-1.30378
Tfap2a	2.14979	0.000123224	1	-1.78011
Exoc2	-0.18763	0.0259763	1	5.68664
Mfsd2a	0.219834	0.0330637	1	4.75677
Cbr2	0.605596	0.000916933	1	1.23185
Plet1	-1.07416	0.016192	1	-1.43172
Vma21	-0.836532	0.0230776	1	5.2026
1700014D04Rik	1.69851	0.00191651	1	-1.61462
Micalcl	0.526327	0.0190063	1	1.21302
Pcdhgb2	2.58814	0.000449873	1	5.2061
Bcl6	0.190376	0.0328449	1	5.87884
Csnk1g1	-0.581991	0.0130727	1	4.47091
Eno1b	-0.184293	0.0185062	1	6.74744
Gm6209	-2.2316	0.00676648	1	-2.30584
Clk2	0.200602	0.0225645	1	4.72878
Scaf4	0.171094	0.0435252	1	5.26329
Gm37699	-1.47605	0.0361626	1	-2.30369
Gm18953	0.49812	0.015044	1	0.975691
Nras	-0.779002	0.00279257	1	4.36295
Fam64a	-0.763448	0.0394334	1	-1.2429
Gm6576	1.29371	0.0475487	1	-2.24997
Gareml	0.211199	0.0345715	1	4.45822
Ldlr	-0.255661	0.00686079	1	4.88498
Ccdc84	0.34227	0.0101785	1	2.35765
Gm26679	0.568918	0.0280179	1	-0.0505045
Gm13479	1.18364	0.0398319	1	-1.70097
Igtp	-0.402427	0.025346	1	2.19523
Cdc6	-0.813499	0.0293853	1	-0.716622
RP23-157G22.2	-1.72411	0.0329716	1	-2.54701
Cacna2d4	0.405326	0.0359466	1	1.46115
C230012O17Rik	0.488037	0.045567	1	0.270513
Trhr2	1.15606	0.0192759	1	-1.43518
Sgk1	0.373788	0.00231338	1	6.4393
Shisa3	-1.45377	0.0111458	1	-1.35391
Utp14b	-0.531812	0.000761935	1	3.64226
Bbox1	-0.513451	0.028318	1	1.71877
Baat	-1.63427	0.0418364	1	-2.46111
Gm43598	0.793293	0.00893726	1	-0.451764
Ovca2	-0.221473	0.0440912	1	4.08709
Samsn1	-0.493588	0.0277689	1	0.519385
Htra1	0.241569	0.00582829	1	7.43637
Ngfr	-0.545808	0.0208985	1	1.98847
Wnt3	0.506982	0.0242896	1	1.51531
Dph6	-0.23198	0.0437888	1	3.93539
Gm42798	-1.40203	0.0172548	1	-1.85921
Asgr1	-0.671488	0.016517	1	0.0773146
Paqr8	0.198632	0.00873902	1	7.60454
Crem	-0.225539	0.0435708	1	3.04156
Igf2bp1	1.69927	0.0375855	1	-2.5135
Egr4	-0.278156	0.0189588	1	4.58145
Mir124a-1hg	0.217943	0.0160276	1	7.12948
Arhgef10l	0.20769	0.0251613	1	5.4752
Prrc2c	-0.201926	0.0267613	1	7.23212
Kcnt2	-0.328101	0.0382468	1	3.9544
Set	-0.562596	0.000180938	1	5.67173
Hist1h4h	-0.497997	0.0350958	1	0.781769
Atxn2l	0.191436	0.0133095	1	7.20612
4632428N05Rik	0.349506	0.0104824	1	5.08476
Mga	-0.299203	0.0189353	1	5.30235
2310010G23Rik	-1.01585	0.0141293	1	-1.24363
Gm26734	1.30829	0.0420176	1	-2.30043
Tmem91	-0.389021	0.0297613	1	2.65429
Rap1gap2	0.404759	0.046009	1	6.50256
2700081O15Rik	0.399044	0.00772	1	5.41313
Scn2b	-0.339029	0.0409848	1	7.66053
Csmd3	-0.271666	0.0111526	1	4.8397
Akap8l	0.222414	0.0121091	1	6.26619
Kcnk2	0.180232	0.0451193	1	5.31081
Ptpn7	1.53237	0.0210771	1	-2.11497
Them4	-0.197133	0.0487998	1	4.40655
1700019G17Rik	-0.346826	0.0116335	1	3.87782
Ighg2c	-2.74837	0.00429988	1	0.867096
Dlgap5	-0.954067	0.0405208	1	-1.32982
Prpf38b	0.312931	0.0142736	1	4.66135
Atp2a1	1.44056	0.00697444	1	-0.86257
Foxp1	0.556013	0.0170871	1	5.18332
Jph2	-0.503626	0.0278526	1	0.504516
Leng8	0.156158	0.0353608	1	6.75153
Cpm	0.296645	0.00319153	1	4.03434
Ddc	0.261735	0.0430683	1	2.78841
Pcdhga1	-0.986859	0.0116271	1	3.82823
Trim29	0.981032	0.0187882	1	-1.29953
Hdac3	0.20431	0.0437723	1	6.21464
Slc16a1	-0.262826	0.00421347	1	5.38261
Slc17a6	0.424227	0.0191834	1	4.20354
Fam69c	-0.260244	0.0450871	1	2.61388
Ube2g2	-0.360235	0.0459643	1	6.11176
Arhgap9	1.00664	0.00130307	1	-0.167013
Sema3b	0.369061	0.0243448	1	4.16019
Tomm34	-0.250531	0.0488854	1	6.71316
Cbfa2t2	-0.931027	0.000434371	1	4.38239
Gm16596	-0.639863	0.0240343	1	0.0529576
Gm5819	0.947201	0.0183653	1	-1.18635
Gbp6	0.889448	0.000793674	1	0.349209
Exoc3l4	-0.524733	0.0155744	1	0.884307
Atg9b	-0.373676	0.0212162	1	2.30324
Stx6	0.329784	0.0108467	1	6.20544
Kcnd3	-1.19828	0.0011608	1	5.1276
1190002N15Rik	0.188691	0.0339409	1	4.90033
Psmc3ip	-0.374829	0.0239936	1	1.44919
Ndp	0.291956	0.0126301	1	3.40855
Abcc8	0.289101	0.0024626	1	5.50315
Pydc3	1.7232	0.0154447	1	-2.00841
Clec1b	-1.8854	0.0180348	1	-2.63555
Syndig1l	0.348931	0.0313794	1	3.21449
Gm43059	-0.94038	0.0172795	1	-1.11422
Ccl27a	0.660097	0.0090968	1	0.47363
Tecta	-0.624635	0.0357426	1	-0.0639942
Gm16853	1.59492	0.031149	1	-2.57317
Zfp579	0.550982	0.0135093	1	4.07382
Fancc	-0.28393	0.0249973	1	2.94185
Gm15156	1.72004	0.00437027	1	-2.11259
Brinp2	0.587913	0.00984365	1	5.6118
AW554918	-0.810602	0.000163545	1	3.34309
Pask	0.440334	0.0246292	1	1.85284
Kcnh4	0.46395	0.00819837	1	2.12895
Gm13986	-2.02269	0.0347345	1	-2.73806
St6galnac4	0.238777	0.0380938	1	5.23633
Trmt1	0.254899	0.00714873	1	5.1376
Gm16299	0.720215	0.0343723	1	-0.454749
RP23-4H17.4	0.939118	0.000379468	1	-0.168593
RP23-281H4.12	-1.15309	0.0237248	1	-1.21776
Mb	0.953475	0.0291104	1	-1.50306
Cyb5rl	-0.265604	0.0474422	1	2.56627
Slc44a4	-0.871644	0.0478967	1	-1.21148
Mrps12	-0.340369	0.00111516	1	4.69101
Nmnat1	0.284362	0.0370814	1	2.65491
Fam126a	-0.27854	0.00851798	1	4.80823
Hspb1	0.374051	0.0275806	1	3.00468
Cdh23	-0.558576	0.0264652	1	1.44064
Adamts13	-0.516995	0.0372603	1	0.485891
Tmem259	0.14822	0.0471863	1	6.84834
Nov	-0.247521	0.0180124	1	6.95761
Trim17	-0.280722	0.0314813	1	3.21458
Ccdc171	-0.443736	0.0111272	1	1.46207
Mif4gd	0.303551	0.0150533	1	3.37685
Pafah1b1	-0.432624	0.041094	1	8.78289
A730020M07Rik	0.962544	0.034285	1	-0.652966
Map3k6	0.394614	0.00850461	1	2.04258
Mctp1	-0.213671	0.0291694	1	5.4529
Ltk	0.212098	0.0406733	1	4.1193
Gm15535	0.61599	0.0284481	1	-0.153525
Gm21857	-1.81271	0.0204531	1	-1.40477
A330074K22Rik	0.355248	0.0443707	1	1.73879
Mthfs	-0.559808	0.00143708	1	1.28983
Gm37861	2.01606	0.0397157	1	-2.83599
G630030J09Rik	-2.25088	0.00342416	1	-2.48677
Urgcp	0.206526	0.0345502	1	6.42898
Grin3a	-0.182059	0.0322874	1	5.61246
Ttc32	-0.478806	0.0253774	1	0.936277
Mast2	0.211032	0.0180149	1	6.95356
Gm21981	0.293988	0.026057	1	5.49894
Gm20636	-1.13779	0.0344215	1	-1.73756
A730090H04Rik	1.11144	0.0420851	1	-1.71907
Pcdhga8	-2.35387	0.000332262	1	5.27312
Ildr1	-0.820222	0.0483684	1	-1.10809
Ism2	-1.76006	0.000370385	1	-1.3815
Kremen2	0.782293	0.0169653	1	-0.489943
Rspo2	-0.304681	0.0240529	1	4.16993
Gm765	1.46678	0.0322966	1	-1.39214
Gm37902	1.15279	0.034249	1	-1.16631
Gm11636	2.0203	0.0246375	1	-2.66402
Nfic	0.232221	0.012433	1	6.52361
Irf3	0.253744	0.00689883	1	4.06287
Fam196a	-0.31117	0.0390699	1	2.7165
Rgsl1	0.497971	0.0360289	1	0.643809
Rab27a	-0.44171	0.00298332	1	3.25431
Accs	-0.308196	0.0400735	1	2.15652
Hist1h4k	-0.832431	0.00130741	1	0.0693346
Coch	0.495014	0.00203008	1	3.41049
Krtcap3	-0.727557	0.0193233	1	-0.380808
Zfp239	-0.587173	0.00211858	1	4.6163
Adora2a	0.842312	0.0466499	1	2.02954
Gm13054	2.2761	0.000141809	1	0.131344
Vwa5b2	0.271718	0.0239348	1	4.76413
Olfml2a	-0.317712	0.0277695	1	2.80807
Phf11b	-1.08684	0.0275792	1	-1.59516
Gm10614	1.49383	0.00613153	1	-1.72819
Pappa2	-0.530393	0.0433258	1	0.768961
Gm10110	-0.217339	0.045659	1	3.73502
4930408O17Rik	-1.62643	0.029965	1	-2.46184
4931429L15Rik	-1.9433	0.0153469	1	-2.4619
Prok1	-1.69997	0.0382918	1	-2.19056
1700001G11Rik	1.62853	0.00568177	1	-2.25215
Gm42884	-0.769848	0.042544	1	-0.602571
Pdf	0.347312	0.0385464	1	4.34009
CN725425	-2.14096	0.00906216	1	-2.54361
G730003C15Rik	-0.751877	0.0109267	1	-0.115547
Adipor2	0.206523	0.0275294	1	6.16683
Ly6a	0.380943	0.00206248	1	4.24057
Pcdhb4	-0.577448	0.000675871	1	1.80979
Scn4b	0.504592	0.00469452	1	5.1459
Fbxl4	-0.249858	0.0305592	1	4.06594
Prickle4	-1.37526	0.0376435	1	-0.355648
BC055324	0.792447	0.0134624	1	-0.0925217
Kif2c	-0.869441	0.0483454	1	-1.16253
Gm9920	-1.26283	0.0402983	1	-1.99022
Grid2	-0.275868	0.0304386	1	3.29115
AI661453	0.874887	0.0223142	1	-0.716553
Ly6g6f	0.877432	0.0244843	1	-1.0575
Fnbp1	0.238266	0.0257622	1	7.21198
Scin	0.868035	0.0157359	1	-0.653019
Agap1	0.183645	0.0319978	1	6.64969
Eif2s3y	0.236152	0.0213983	1	4.77564
Cnot3	0.162332	0.0458416	1	5.54185
4930539E08Rik	-0.37391	0.0318765	1	2.22542
Slc5a5	-0.220981	0.0421604	1	4.61708
Gm10244	0.755238	0.0204375	1	-0.717763
9630013D21Rik	-2.12295	0.0177857	1	-2.40365
Kcp	0.592347	0.0020143	1	1.63972
Gm694	0.451166	0.0138	1	1.40351
6430550D23Rik	-0.760195	0.021921	1	-0.0728531
Ccnd2	-0.157165	0.0480912	1	6.58776
Ccdc85c	0.272731	0.0283662	1	4.33364
Ankrd13a	0.232629	0.00399265	1	5.75209
Hhex	-0.529012	0.0476678	1	1.07633
Peli2	0.203414	0.0160906	1	4.90043
Hmgcs2	-0.396774	0.0202922	1	3.47721
Gm20521	-0.437415	0.0157758	1	3.75376
Mast4	0.279359	0.017536	1	6.35227
Nfkbia	0.230313	0.0355864	1	4.50755
Hap1	-0.245944	0.0390996	1	6.66171
Tbc1d4	0.294906	0.0170872	1	3.68865
Rdh1	-1.63509	0.0393439	1	-2.4631
Gm3488	-1.60661	0.0116359	1	-2.35538
Ptprv	2.02135	0.00111133	1	-1.19248
Klf15	0.277683	0.00361125	1	4.83466
Aldh1l1	-0.182866	0.0381328	1	5.9939
H2-Bl	-1.50869	0.0212661	1	-1.95015
Taf1d	0.326354	0.0410704	1	2.3197
Plekhf1	0.499046	0.000637498	1	2.66959
Fbxl12	0.293838	0.0222664	1	3.45548
Gm26831	-1.66818	0.0236329	1	-2.3267
Cox16	-0.336174	0.038974	1	2.82261
Cd59b	-0.86873	0.00542554	1	-0.329688
Sv2b	-0.216999	0.0409737	1	8.56227
Adam12	-0.279864	0.0368575	1	2.73919
Usp50	0.388911	0.0372825	1	0.779793
Hdac9	-0.202131	0.0318144	1	4.77791
2500002B13Rik	-0.498393	0.0468108	1	0.0828855
Galntl6	-0.324058	0.00622962	1	4.28973
D330045A20Rik	-1.34402	0.0114822	1	-1.80797
Zbtb16	0.199372	0.0203048	1	5.98934
Hmgcs1	-0.221757	0.00768599	1	7.61689
2810405F15Rik	3.09785	0.000969305	1	-2.60391
Gm28043	0.418146	0.0317453	1	4.25724
Gabrr2	0.447854	0.0491547	1	0.528073
Gm43800	-1.55826	0.0135724	1	-1.91395
Gm43536	-0.70573	0.0333166	1	-0.357106
Plekhg6	1.56012	0.00413198	1	-1.61609
Fndc1	-0.339211	0.00926646	1	3.06864
Dcc	-0.327507	0.00801928	1	4.08782
Igfbp7	0.282366	0.01984	1	4.55909
Tet2	-0.266143	0.00716079	1	4.88763
Arhgef1	0.227233	0.010851	1	5.53168
Abca7	0.287742	0.0046499	1	4.81774
Dennd6b	0.266847	0.00332369	1	5.72454
Ddo	-0.340583	0.0162203	1	3.395
Apol6	-2.20079	0.0149617	1	-2.66875
Gm12915	1.06831	0.0318212	1	-1.45572
Gm7879	-0.563502	0.0207312	1	0.423365
Gm21967	0.594079	0.00825081	1	3.3695
Gm12184	0.232881	0.035486	1	4.22763
Hyal2	-0.354284	0.0217742	1	3.1258
Adamts17	0.288892	0.0276503	1	3.36667
Sap30l	0.212511	0.0435717	1	4.26384
Cpne9	0.32412	0.00879637	1	3.92857
Akt1s1	0.242564	0.0163036	1	5.449
Rftn1	-0.269146	0.0235491	1	3.88715
Akr1b8	-0.689285	0.0129093	1	0.0233926
Fos	-0.532562	0.0301539	1	3.91497
Prom1	0.299195	0.0121172	1	4.10067
Ube2m	0.27719	0.00112475	1	6.45891
Aldh9a1	-0.172659	0.0406642	1	5.22183
Dars	-0.215027	0.0157059	1	5.72334
Lct	0.342682	0.00503646	1	6.16927
Ly6c1	0.317319	0.00357277	1	5.06031
Cd14	0.411417	0.0149183	1	1.73769
Arl9	2.02624	0.0233336	1	-2.66593
Parn	-0.202337	0.0362973	1	4.79873
Cox8b	0.601687	0.0319524	1	0.89904
2700068H02Rik	-2.92594	0.000133932	1	-2.33056
Arhgap15	-0.314927	0.00957317	1	3.68305
Ren1	1.32029	0.0146597	1	-1.33485
Poln	0.890894	0.0269894	1	-1.30008
Rgs11	0.30669	0.00508257	1	4.23257
Paqr5	0.311619	0.0143931	1	3.14477
Slc2a1	0.26886	0.00117346	1	7.12224
Itk	-1.18471	0.000642705	1	-0.684022
Rnf215	0.19814	0.039481	1	4.49386
Rbm12b1	1.26596	0.0326862	1	1.82159
Pou2f2	0.714847	0.0183298	1	2.06595
Cnn1	0.826169	0.0201404	1	-0.548048
Stard4	-0.224595	0.027377	1	4.28817
Lair1	0.446608	0.00131855	1	2.99108
Tbkbp1	0.234611	0.00814422	1	6.04256
Chrna6	1.89853	0.0228054	1	-2.20266
Smyd1	-0.723276	0.0102993	1	1.09032
Neil3	-1.18955	0.0218689	1	-1.89636
Stxbp2	0.210018	0.0236167	1	4.77087
Ispd	-0.231726	0.0414375	1	3.21052
Gpr157	-0.457798	0.0455411	1	1.56554
Slc17a5	-0.410366	0.0121175	1	4.13927
Mbd6	0.257423	0.0128624	1	4.82704
Gm26859	2.56599	0.000833787	1	-2.25034
Lefty2	-0.697283	0.00243936	1	0.81612
Fntb	0.316569	0.014002	1	4.83435
Coro6	0.407051	0.0164399	1	4.06393
0610010K14Rik	0.216354	0.0366449	1	3.30813
Pde4c	0.538405	0.0120962	1	1.40929
Upk1b	-0.6255	0.0326537	1	0.345961
Lipg	-0.495782	0.0148153	1	1.30585
3110082J24Rik	-0.597985	0.0329133	1	0.218189
Snph	0.306731	0.0320338	1	8.18168
Thnsl1	-0.618902	6.57121e-05	1	3.24589
Gm27032	0.216671	0.0374156	1	3.52169
6330403A02Rik	-0.200913	0.0111163	1	9.41565
Kcnn3	-0.237963	0.0439298	1	5.07433
Gm20633	-0.479698	0.0246946	1	0.649564
Gm12784	2.77147	0.0076235	1	-2.73176
Gm16892	-1.10944	0.0346041	1	-1.46372
1700040L02Rik	0.373698	0.0448029	1	1.43319
Tmem52	0.760099	0.0101188	1	0.358972
Notch1	0.208053	0.0133828	1	6.03235
Pwwp2a	0.320866	0.0234688	1	3.8809
Gm8108	-1.4659	0.0231728	1	-2.13542
Clcn6	-0.387248	0.000227031	1	6.74685
Zfpm1	0.25111	0.0181395	1	5.34235
Cdc25b	0.238402	0.0360473	1	4.07735
Cenpn	-0.796849	0.0278076	1	-0.4155
Gm37120	-0.790269	0.0324686	1	-0.946505
Gm20715	0.950735	0.031239	1	-0.0792301
Xpo6	0.177902	0.0234412	1	6.48841
Rnf170	-1.58395	8.59731e-05	1	3.26859
BC030499	0.668017	0.0010551	1	0.95705
Asah1	-0.297491	0.0234427	1	5.35343
Slc9a7	-0.213906	0.0438672	1	4.20789
Ccdc37	0.268821	0.0381899	1	2.99711
C1qb	0.1773	0.0314662	1	5.72619
Gm38228	0.935878	0.0247481	1	-1.26046
4933439C10Rik	0.305615	0.00611904	1	3.7312
Fbp1	1.80343	0.0183434	1	-1.98837
Ndufaf4	-0.474454	0.0472487	1	3.51446
Zfp758	0.357224	0.0220448	1	2.68202
Papss2	-0.268828	0.0287969	1	4.32926
Slc41a2	-0.211773	0.0345648	1	4.25524
Hmgb2	-0.392786	0.0488657	1	1.32347
Slc27a5	-0.972295	0.0173359	1	-1.13258
Plxnb3	0.214318	0.0412039	1	5.08474
Renbp	0.327567	0.039926	1	1.97493
Arhgap4	0.321949	0.0289815	1	2.27064
Hist2h2be	-0.374073	0.00383166	1	3.1511
Pde11a	-0.369128	0.00877971	1	3.46964
Gm37056	0.569493	0.00607626	1	1.06265
Trp53bp2	0.227247	0.00718579	1	5.53595
Cnih3	-0.260832	0.0442189	1	5.76206
Clcn1	0.540241	0.0484649	1	0.654192
Eid2	0.23652	0.0126038	1	4.72054
Slc2a8	0.198614	0.0393153	1	4.34612
Ttbk2	0.900095	0.00130644	1	5.78421
Pim3	0.26323	0.0105244	1	5.42856
Gm8066	0.533752	0.0316944	1	0.642247
Olfr1344	-1.39016	0.00140738	1	-0.825931
Tmem255a	-0.336814	0.0280133	1	4.95546
Zfp947	1.0262	0.00324879	1	-0.996809
Gm16169	1.7067	0.0217498	1	-2.24801
Insig1	-0.184624	0.0447495	1	5.78868
Cbs	0.229985	0.00747261	1	5.20708
Miat	0.221015	0.0143204	1	8.87174
Rbp3	1.60813	0.0297684	1	-0.056422
BC043934	-0.821982	0.0109032	1	-0.754843
Tspan5	0.753297	0.000786538	1	6.48685
Dapp1	-0.287127	0.0298828	1	2.67953
Gm43054	1.55178	0.02263	1	-1.83165
Lamp5	0.186847	0.0429897	1	5.47147
Nos1	-0.20336	0.0339495	1	6.24177
Hfm1	-0.447914	0.0412382	1	0.673272
Gbp7	-0.48991	0.0423296	1	2.17737
Adh7	3.42983	0.000539394	1	-2.76626
Tcf15	0.563661	0.0345966	1	0.430608
Commd1	-0.440009	0.000481594	1	3.74969
Rtel1	0.224235	0.0384935	1	3.67242
Endou	1.04353	0.000106466	1	0.531173
Rapgef3	0.274045	0.0104897	1	5.35139
Fam45a	-0.414425	0.00539395	1	4.49766
Hddc3	-0.356898	0.00702145	1	3.2137
Gm5786	-0.627994	0.0366013	1	-0.672653
Gm38300	0.677347	0.00060125	1	0.960633
Zcchc24	0.190138	0.00967273	1	6.69566
Rasl10a	-0.209657	0.0248022	1	5.56065
Slc9a3r2	0.181111	0.0270205	1	5.49107
RP23-26J4.3	1.00419	0.0258002	1	-1.25246
Gm16702	-0.483402	0.0209058	1	1.26824
Arg2	0.462522	0.0416137	1	1.03214
Pex19	0.210109	0.047368	1	6.4579
Iqgap3	-0.787056	0.0124985	1	-0.0433223
Gpatch4	0.530857	0.0042276	1	3.86886
Lincpint	-1.3213	0.022457	1	-1.82199
Bcl2l11	0.495994	0.0132924	1	2.60896
Lrrc45	0.27307	0.00193544	1	5.11879
G630022F23Rik	0.532713	0.0479348	1	0.201555
Nkain3	-0.255619	0.0434249	1	3.38159
Fabp7	-0.350666	0.00509331	1	3.92609
Adarb1	0.305946	0.0135735	1	7.48668
Dag1	-0.240994	0.0242338	1	7.04051
Sema6c	0.292866	0.00636894	1	4.52216
Atp8b5	-0.868527	0.0194847	1	-0.953391
Fancg	0.213337	0.0458374	1	3.442
Inppl1	0.210963	0.0222984	1	5.30927
Cdc25c	-1.0716	0.041931	1	-1.13878
Cdk5rap1	-0.242591	0.035451	1	3.07
Dpf2	0.207652	0.00875349	1	5.91585
5430400D12Rik	0.815935	0.0169251	1	-0.832965
Paqr6	-0.249336	0.0468759	1	3.14063
4932422M17Rik	2.34792	0.031909	1	-2.91195
Lrp8	-0.297626	0.0184787	1	5.65707
Spats1	-0.5774	0.0252836	1	0.413521
Rnpepl1	0.177274	0.0489779	1	5.25749
Rhoh	0.808153	0.0103789	1	0.0164399
Myd88	-0.352428	0.0155325	1	2.87931
Gstm2-ps1	-0.218055	0.0387028	1	3.92127
Bmp1	0.255778	0.00527232	1	5.77519
Dntt	-1.95527	0.0339958	1	-2.77017
Lrrc15	0.92737	0.035296	1	-1.52903
Bank1	-0.60497	0.0183883	1	0.400975
Scgb1a1	0.250187	0.028943	1	5.0575
Gm38366	1.35056	0.0111594	1	-1.5841
2810428I15Rik	-0.321181	0.00302969	1	4.87258
9330161L09Rik	1.01216	0.00511245	1	-0.70873
Rab27b	-0.198963	0.0338419	1	4.92769
Grp	-0.295021	0.0466241	1	3.89857
Chdh	0.379281	0.0263996	1	3.76084
Gm29427	1.83738	0.00811181	1	-2.35272
Tle2	0.295102	0.0140047	1	3.96632
Actb	0.252921	0.0169851	1	9.46793
